# Supplementary material for: Cell cycle control, DNA damage repair, and apoptosis-related pathways control pre-ameloblasts differentiation during tooth development
Source: BMC Genomics. 2015 Aug 12;16(1):592. doi: 10.1186/s12864-015-1783-y (PMC4534026; doi:10.1186/s12864-015-1783-y)
Supplement: Additional file 1: — Differentially expressed genes between PABs and SABs. Table S1. Genes significantly up-regulated in PABs. Table S2. Genes significantly up-regulated in SABs. (XLS 194 kb) [file 12864_2015_1783_MOESM1_ESM.xls]

## Sheet: Table S1
#mRNA Accession: mRNA accession numbers of selected DEGs.
#Gene Symbol: gene symbols of selected DEGs.
#Description: gene functional description of selected DEGs.
#Fold-change: fold-changes of selected DEGs. A gene was considered up-regulated in PAB if the fold-change was larger than 2, and considered up-regulated in SAB if the fold-change was lesser than -2.
#p-value: p-values of DEGs.
#FDR: false discovery rates of DEGs
Genes up-regulated in PAB compared to SAB (FC > 2 and p < 0.05)
mRNA Accession	Gene Symbol	Description	Fold-change	p-value	FDR
NM_007332	TRPA1	transient receptor potential cation channel, subfamily A, member 1	20.2238	1.58e-11	3.17e-07
BX641032	WEE1	WEE1 homolog (S. pombe)	15.4675	0.00278128	0.0661798
NM_004956	ETV1	ets variant 1	15.3606	2.57e-09	1.43e-05
NM_003521	HIST1H2BM	histone cluster 1, H2bm	14.7928	7.93e-09	3.3e-05
NM_020675	SPC25	SPC25, NDC80 kinetochore complex component, homolog (S. cerevisiae)	13.4385	1.18e-09	9.82e-06
NM_207468	FAM177B	family with sequence similarity 177, member B	11.9031	4.67e-08	8.64e-05
NM_005192	CDKN3	cyclin-dependent kinase inhibitor 3	11.8261	6.02e-06	0.00163327
NM_198947	FAM111B	family with sequence similarity 111, member B	11.6736	5.55e-09	2.64e-05
NM_014750	DLGAP5	discs, large (Drosophila) homolog-associated protein 5	11.4073	3.36e-07	0.000294505
NM_001168	BIRC5	baculoviral IAP repeat containing 5	10.7845	3.03e-06	0.00107825
NM_016359	NUSAP1	nucleolar and spindle associated protein 1	10.7761	1.9e-08	5.74e-05
NM_004454	ETV5	ets variant 5	10.477	1.42e-07	0.000189549
NM_001067	TOP2A	topoisomerase (DNA) II alpha 170kDa	10.4751	6.66e-08	0.00010553
NM_032043	BRIP1	BRCA1 interacting protein C-terminal helicase 1	10.4067	1.78e-06	0.000779438
NM_014264	PLK4	polo-like kinase 4	10.0186	5.3e-05	0.0060286
NM_016343	CENPF	centromere protein F, 350/400kDa (mitosin)	9.81224	6.31e-08	0.000105013
NM_004105	EFEMP1	EGF containing fibulin-like extracellular matrix protein 1	9.38731	8.76e-06	0.002074
NM_018136	ASPM	asp (abnormal spindle) homolog, microcephaly associated (Drosophila)	9.33361	6.4e-10	7.1e-06
NR_002561	SNORD30	small nucleolar RNA, C/D box 30	9.12946	0.000844893	0.0322772
NM_174951	FAM9A	family with sequence similarity 9, member A	9.11561	1.29e-08	4.76e-05
NM_001130862	RAD51AP1	RAD51 associated protein 1	8.96479	7.47e-07	0.000468732
NM_022145	CENPK	centromere protein K	8.63044	3.69e-07	0.000315042
NM_016448	DTL	denticleless homolog (Drosophila)	8.5963	2.7e-06	0.00101019
NM_004523	KIF11	kinesin family member 11	8.52583	1.59e-07	0.000199166
NM_018063	HELLS	helicase, lymphoid-specific	8.31513	2.52e-07	0.000236995
NM_012431	SEMA3E	sema domain, immunoglobulin domain (Ig), short basic domain, secreted, (semaphorin) 3E	8.18464	0.000196337	0.0134792
NM_022346	NCAPG	non-SMC condensin I complex, subunit G	7.66602	2.93e-08	6.5e-05
NM_016195	KIF20B	kinesin family member 20B	7.51719	1.09e-06	0.000547769
NM_001008393	C4orf46	chromosome 4 open reading frame 46	7.42282	8.79e-07	0.00049101
NM_006101	NDC80	NDC80 kinetochore complex component homolog (S. cerevisiae)	7.34264	8.68e-05	0.00834984
NM_152754	SEMA3D	sema domain, immunoglobulin domain (Ig), short basic domain, secreted, (semaphorin) 3D	7.31327	0.00136983	0.0428676
NM_001042517	DIAPH3	diaphanous homolog 3 (Drosophila)	7.28989	7.72e-08	0.000111816
NM_024629	MLF1IP	MLF1 interacting protein	7.25715	2.23e-08	5.92e-05
NM_021067	GINS1	GINS complex subunit 1 (Psf1 homolog)	7.12828	4.35e-05	0.00545067
NM_031217	KIF18A	kinesin family member 18A	7.05852	4.93e-07	0.000362883
NM_001071	TYMS	thymidylate synthetase	7.00052	2.44e-07	0.000236995
NM_012338	TSPAN12	tetraspanin 12	6.95354	7.88e-06	0.00195872
NM_018492	PBK	PDZ binding kinase	6.83451	0.000119078	0.0101405
NR_002563	SNORD27	small nucleolar RNA, C/D box 27	6.76366	0.000133412	0.0107042
NM_017563	IL17RD	interleukin 17 receptor D	6.68106	1.05e-06	0.000538495
NM_145061	C13orf3	spindle and kinetochore associated complex subunit 3	6.64923	4.68e-07	0.000362287
NM_138555	KIF23	kinesin family member 23	6.5845	1.16e-05	0.00245852
NM_001827	CKS2	CDC28 protein kinase regulatory subunit 2	6.58316	2.07e-06	0.00084929
NM_145697	NUF2	NUF2, NDC80 kinetochore complex component, homolog (S. cerevisiae)	6.57431	3.29e-05	0.00471666
NM_032117	MND1	meiotic nuclear divisions 1 homolog (S. cerevisiae)	6.48318	1.28e-05	0.0025478
NM_005842	SPRY2	sprouty homolog 2 (Drosophila)	6.42217	1.93e-07	0.000215748
NR_002559	SNORD29	small nucleolar RNA, C/D box 29	6.39438	0.000460387	0.0226109
NM_004440	EPHA7	EPH receptor A7	6.37029	5.12e-07	0.000362883
NM_001744	CAMK4	calcium/calmodulin-dependent protein kinase IV	6.30396	1.27e-05	0.0025478
NM_014736	KIAA0101	KIAA0101	6.27857	6.76e-07	0.000441041
uc001tcn.1	NUDT4		6.25809	1.48e-05	0.00278273
NM_003546	HIST1H4L	histone cluster 1, H4l	6.24578	0.000340711	0.0185085
NM_006080	SEMA3A	sema domain, immunoglobulin domain (Ig), short basic domain, secreted, (semaphorin) 3A	6.15819	1.47e-06	0.00066221
NM_006017	PROM1	prominin 1	6.08155	9.33e-05	0.00882912
NM_030964	SPRY4	sprouty homolog 4 (Drosophila)	6.04354	2.13e-05	0.00364348
NM_005596	NFIB	nuclear factor I/B	6.02822	4.51e-05	0.0055355
NM_198795	TDRD1	tudor domain containing 1	6.01537	1.21e-05	0.00252842
NM_002010	FGF9	fibroblast growth factor 9 (glia-activating factor)	5.89723	4e-07	0.000324965
NM_003318	TTK	TTK protein kinase	5.88898	5.08e-07	0.000362883
NR_002735	SNORD61	small nucleolar RNA, C/D box 61	5.78255	0.00843111	0.121257
AK131040	LOC388022	uncharacterized LOC388022	5.73688	0.000855756	0.0325647
NM_018131	CEP55	centrosomal protein 55kDa	5.72704	3.04e-06	0.00107825
NM_018685	ANLN	anillin, actin binding protein	5.62941	3.71e-06	0.00122635
NM_012112	TPX2	TPX2, microtubule-associated, homolog (Xenopus laevis)	5.62711	2.01e-07	0.000215748
NM_021018	HIST1H3F	histone cluster 1, H3f	5.36977	6.03e-06	0.00163327
NM_178826	ANO4	anoctamin 4	5.33768	0.000196137	0.0134792
NM_016228	AADAT	aminoadipate aminotransferase	5.3263	3.36e-05	0.00473289
NM_057749	CCNE2	cyclin E2	5.30893	1.33e-05	0.00261006
NM_170589	CASC5	cancer susceptibility candidate 5	5.30401	8.57e-06	0.00206776
NM_019893	ASAH2	N-acylsphingosine amidohydrolase (non-lysosomal ceramidase) 2	5.29551	9.65e-06	0.00220101
NM_001254	CDC6	cell division cycle 6 homolog (S. cerevisiae)	5.16582	2e-07	0.000215748
NM_002358	MAD2L1	MAD2 mitotic arrest deficient-like 1 (yeast)	5.16487	4.98e-08	8.73e-05
NM_003533	HIST1H3I	histone cluster 1, H3i	5.15634	2.87e-05	0.00431702
NM_012137	DDAH1	dimethylarginine dimethylaminohydrolase 1	5.07483	2.2e-07	0.000222145
NM_003728	UNC5C	unc-5 homolog C (C. elegans)	5.05693	1.62e-07	0.000199166
NM_133638	ADAMTS19	ADAM metallopeptidase with thrombospondin type 1 motif, 19	5.03873	1.86e-06	0.000784788
NM_005215	DCC	deleted in colorectal carcinoma	5.02945	0.000143341	0.0111254
NM_014783	ARHGAP11A	Rho GTPase activating protein 11A	5.007	6.75e-06	0.00175828
NR_026938	LOC221442	adenylate cyclase 10 (soluble) pseudogene	4.96036	0.000533027	0.0245364
NM_001012507	C6orf173	centromere protein W	4.89986	6.52e-07	0.00043393
NM_017433	MYO3A	myosin IIIA	4.87382	2.57e-08	6.11e-05
NM_001373	DNAH14	dynein, axonemal, heavy chain 14	4.86854	0.00886233	0.123665
NM_001114120	DEPDC1	DEP domain containing 1	4.86331	1.22e-05	0.00252842
NM_018719	CDCA7L	cell division cycle associated 7-like	4.82896	2.91e-06	0.00105439
NM_003503	CDC7	cell division cycle 7 homolog (S. cerevisiae)	4.82229	7.29e-05	0.00758983
NM_005915	MCM6	minichromosome maintenance complex component 6	4.80772	1.83e-06	0.000779438
BC040288	UNQ565	IGYY565	4.72246	0.00319807	0.0710671
NM_000362	TIMP3	TIMP metallopeptidase inhibitor 3	4.62476	0.00040432	0.0210026
NM_001141945	ACTA2	actin, alpha 2, smooth muscle, aorta	4.61323	0.000208119	0.0138595
NM_005914	MCM4	minichromosome maintenance complex component 4	4.60837	2.69e-06	0.00101019
NR_003943	SNORD77	small nucleolar RNA, C/D box 77	4.60831	0.00106894	0.0372445
NM_013390	TMEM2	transmembrane protein 2	4.6066	3.31e-05	0.00473047
NM_004336	BUB1	budding uninhibited by benzimidazoles 1 homolog (yeast)	4.60639	3.25e-08	6.77e-05
NR_002579	SNORD74	small nucleolar RNA, C/D box 74	4.59328	0.00144084	0.0439739
NM_194292	SASS6	spindle assembly 6 homolog (C. elegans)	4.49027	2.73e-05	0.00423361
NM_000059	BRCA2	breast cancer 2, early onset	4.46717	2.62e-06	0.00100123
NR_026751	NCRNA00171	ZNRD1 antisense RNA 1 (non-protein coding)	4.46413	0.000235647	0.0150313
NM_205860	NR5A2	nuclear receptor subfamily 5, group A, member 2	4.45277	3.41e-05	0.00476401
NM_130398	EXO1	exonuclease 1	4.43259	1.43e-08	4.76e-05
NM_001786	CDC2	cyclin-dependent kinase 1	4.39443	2.11e-07	0.000219378
NM_003513	HIST1H2AB	histone cluster 1, H2ab	4.39154	0.00474454	0.0887024
NM_000783	CYP26A1	cytochrome P450, family 26, subfamily A, polypeptide 1	4.37104	5.57e-07	0.000378752
NM_020242	KIF15	kinesin family member 15	4.331	0.000260198	0.0159555
NM_019605	SERTAD4	SERTA domain containing 4	4.27095	0.000278379	0.0163478
NM_001012410	SGOL1	shugoshin-like 1 (S. pombe)	4.26095	0.00012651	0.0104065
NR_003336	SNRPN	small nucleolar RNA, C/D box 116-22	4.22347	4.95e-05	0.00582974
NM_001142556	HMMR	hyaluronan-mediated motility receptor (RHAMM)	4.21033	4.8e-05	0.00574326
NM_003534	HIST1H3G	histone cluster 1, H3g	4.20422	3.23e-07	0.000291026
NR_001276	SNORD56B	small nucleolar RNA, C/D box 56B	4.2007	0.0182082	0.177638
NR_002560	SNORD31	small nucleolar RNA, C/D box 31	4.18553	0.00537501	0.0956275
NM_001946	DUSP6	dual specificity phosphatase 6	4.18195	3.86e-05	0.00510446
NM_207361	FREM2	FRAS1 related extracellular matrix protein 2	4.15907	0.000976699	0.0356592
NM_174900	ZFP42	zinc finger protein 42 homolog (mouse)	4.14935	0.013419	0.154524
NM_001274	CHEK1	checkpoint kinase 1	4.14815	2.31e-08	5.92e-05
NM_206886	CCDC18	coiled-coil domain containing 18	4.12893	2.8e-06	0.00103504
NM_001135599	TGFB2	transforming growth factor, beta 2	4.10328	0.000259619	0.0159493
NM_018410	HJURP	Holliday junction recognition protein	4.08372	6e-06	0.00163327
AK301230	ZNF724P	zinc finger protein 724, pseudogene	4.06141	0.000536927	0.0246254
NM_003525	HIST1H2BI	histone cluster 1, H2bi	4.05889	1.42e-06	0.000654378
NM_001137674	ZNF860	zinc finger protein 860	4.03302	0.00034244	0.0185101
NM_001813	CENPE	centromere protein E, 312kDa	4.0169	4.94e-07	0.000362883
NM_007068	DMC1	DMC1 dosage suppressor of mck1 homolog, meiosis-specific homologous recombination (yeast)	4.01347	0.0001469	0.0113001
NM_018388	MBNL3	muscleblind-like 3 (Drosophila)	3.99139	3.68e-05	0.00496299
NM_013231	FLRT2	fibronectin leucine rich transmembrane protein 2	3.98596	0.000171094	0.012576
NM_031966	CCNB1	cyclin B1	3.97043	7.81e-05	0.00790763
NM_020200	PRTFDC1	phosphoribosyl transferase domain containing 1	3.96056	3.96e-06	0.00124084
NM_015529	MOXD1	monooxygenase, DBH-like 1	3.95894	0.000902822	0.0339675
NR_002741	SNORD53	small nucleolar RNA, C/D box 53	3.91653	0.0338343	0.236856
NM_198544	APITD1	APITD1-CORT readthrough	3.90132	6.49e-06	0.00171686
NR_002612	DLEU2	deleted in lymphocytic leukemia 2 (non-protein coding)	3.89932	0.00229348	0.0593887
NM_033647	HELB	helicase (DNA) B	3.89065	5.04e-06	0.00148548
NM_138803	CCDC148	coiled-coil domain containing 148	3.84989	4.32e-05	0.00545067
NR_024240	HLA-J	major histocompatibility complex, class I, J (pseudogene)	3.84457	0.00116756	0.0394517
NM_003524	HIST1H2BH	histone cluster 1, H2bh	3.84086	4.5e-08	8.64e-05
NM_007086	WDHD1	WD repeat and HMG-box DNA binding protein 1	3.82396	4.71e-06	0.00141377
NM_001113528	METT5D1	methyltransferase like 15	3.82061	3.35e-05	0.00473289
NM_175065	HIST2H2AB	histone cluster 2, H2ab	3.81335	1.33e-05	0.00261006
NM_018369	DEPDC1B	DEP domain containing 1B	3.80454	1.86e-07	0.000215748
NM_014109	ATAD2	ATPase family, AAA domain containing 2	3.80197	2.64e-05	0.00416474
NM_198965	PTHLH	parathyroid hormone-like hormone	3.7974	3.56e-06	0.00119726
NM_014321	ORC6L	origin recognition complex, subunit 6	3.79701	0.000257003	0.0158807
NM_020776	KIAA1328	KIAA1328	3.79498	0.000326609	0.0179162
NM_001490	GCNT1	glucosaminyl (N-acetyl) transferase 1, core 2	3.79441	2.95e-05	0.00437392
NM_024945	RMI1	RMI1, RecQ mediated genome instability 1, homolog (S. cerevisiae)	3.78611	2.11e-05	0.00362294
NM_152446	C14orf145	centrosomal protein 128kDa	3.77896	5.93e-06	0.00163327
NM_018098	ECT2	epithelial cell transforming sequence 2 oncogene	3.77011	9.9e-05	0.00920586
NR_003044	SNORD50B	small nucleolar RNA, C/D box 50B	3.76724	0.00199963	0.0545751
NM_013296	GPSM2	G-protein signaling modulator 2	3.75396	0.000414345	0.0212773
NM_003537	HIST1H3B	histone cluster 1, H3b	3.74653	0.000192605	0.0133522
NM_001135924	VWDE	von Willebrand factor D and EGF domains	3.72038	0.000192882	0.0133522
NM_058179	PSAT1	phosphoserine aminotransferase 1	3.67585	2.56e-06	0.000992458
NM_004522	KIF5C	kinesin family member 5C	3.66928	2.03e-05	0.00353702
NM_001035	RYR2	ryanodine receptor 2 (cardiac)	3.65499	7.06e-08	0.000106801
NM_014721	PHACTR2	phosphatase and actin regulator 2	3.642	1.02e-07	0.000141854
NM_032290	ANKRD32	ankyrin repeat domain 32	3.61832	3.49e-06	0.00119303
NM_004385	VCAN	versican	3.59094	0.000152579	0.0116257
NR_003668	DEF109P1B	defensin, beta 109, pseudogene 1B	3.58579	0.00295155	0.0682958
NM_003002	SDHD	succinate dehydrogenase complex, subunit D, integral membrane protein	3.58237	0.000324518	0.0178899
NR_002751	SNORD41	small nucleolar RNA, C/D box 41	3.57325	0.0265668	0.213947
NM_152515	CKAP2L	cytoskeleton associated protein 2-like	3.57005	9.38e-06	0.00216963
NM_014314	DDX58	DEAD (Asp-Glu-Ala-Asp) box polypeptide 58	3.55779	0.000113769	0.00986505
NM_080759	DACH1	dachshund homolog 1 (Drosophila)	3.55584	4.93e-05	0.00582215
NM_005467	NAALAD2	N-acetylated alpha-linked acidic dipeptidase 2	3.55506	0.000891342	0.0336635
NM_018365	MNS1	meiosis-specific nuclear structural 1	3.52945	0.00197717	0.0543632
NM_032147	USP44	ubiquitin specific peptidase 44	3.52273	7.29e-05	0.00758983
NR_000009	SNORD4B	small nucleolar RNA, C/D box 4B	3.51626	0.0346648	0.239219
NR_003046	SNORD59B	small nucleolar RNA, C/D box 59B	3.49684	0.0412959	0.259838
NM_025004	CCDC15	coiled-coil domain containing 15	3.47377	1.69e-05	0.00307602
NM_001114636	FANCL	Fanconi anemia, complementation group L	3.46721	5.75e-05	0.00646629
NM_014176	UBE2T	ubiquitin-conjugating enzyme E2T (putative)	3.46512	0.000487441	0.0234204
NM_000791	DHFR	dihydrofolate reductase	3.46063	0.000459908	0.0226109
NM_004701	CCNB2	cyclin B2	3.44335	2.16e-05	0.00366422
NM_001463	FRZB	frizzled-related protein	3.40988	0.00354067	0.0752996
NM_021963	NAP1L2	nucleosome assembly protein 1-like 2	3.40773	0.0451188	0.271053
AY461701	LRLE1	uncharacterized LOC100127885	3.39538	0.0202753	0.186704
NM_020546	ADCY2	adenylate cyclase 2 (brain)	3.38688	6.04e-05	0.00656928
NM_003408	ZFP37	zinc finger protein 37 homolog (mouse)	3.38072	5.07e-06	0.00148548
NM_005139	ANXA3	annexin A3	3.32656	0.000438113	0.0219366
NM_003220	TFAP2A	transcription factor AP-2 alpha (activating enhancer binding protein 2 alpha)	3.31941	0.000473544	0.022886
NM_001237	CCNA2	cyclin A2	3.31043	0.00139433	0.0432683
NM_144590	ANKRD22	ankyrin repeat domain 22	3.30464	0.0160601	0.167814
NR_000013	SNORD42B	small nucleolar RNA, C/D box 42B	3.30317	0.0272815	0.216539
NM_003981	PRC1	protein regulator of cytokinesis 1	3.29286	1.87e-05	0.00337186
NR_002434	SNORD101	small nucleolar RNA, C/D box 101	3.2858	0.00793374	0.118273
NM_014791	MELK	maternal embryonic leucine zipper kinase	3.28311	9.69e-05	0.00910558
NM_153840	GPR110	G protein-coupled receptor 110	3.27662	0.00107092	0.0372445
NM_018248	NEIL3	nei endonuclease VIII-like 3 (E. coli)	3.27543	1.06e-05	0.00232743
AK131472	ZNF730	zinc finger protein 730	3.26413	0.000394093	0.0205354
NM_014708	KNTC1	kinetochore associated 1	3.26388	5.27e-06	0.00151167
NM_005118	TNFSF15	tumor necrosis factor (ligand) superfamily, member 15	3.25903	0.000267731	0.0161788
NM_005325	HIST1H1A	histone cluster 1, H1a	3.24031	0.0186171	0.179293
NM_004616	TSPAN8	tetraspanin 8	3.23322	0.00695372	0.10989
NR_003105	ZWILCH	Zwilch, kinetochore associated, homolog (Drosophila)	3.22518	3.87e-06	0.00123834
NM_024420	PLA2G4A	phospholipase A2, group IVA (cytosolic, calcium-dependent)	3.21932	0.000187809	0.0131652
NR_023358	SCARNA9L	small Cajal body-specific RNA 9-like (retrotransposed)	3.21374	0.030203	0.225609
NM_000441	SLC26A4	solute carrier family 26, member 4	3.20798	8.45e-06	0.00205425
NR_003674	KGFLP1	fibroblast growth factor 7 pseudogene	3.20057	0.000303795	0.0173603
NM_198721	COL25A1	collagen, type XXV, alpha 1	3.19791	1.43e-06	0.000654378
NM_031935	HMCN1	hemicentin 1	3.18897	8.36e-06	0.00204612
NM_022074	FAM111A	family with sequence similarity 111, member A	3.17062	2.02e-05	0.00353702
NM_173216	ST6GAL1	ST6 beta-galactosamide alpha-2,6-sialyltranferase 1	3.16166	0.00152262	0.0455264
NM_003540	HIST1H4F	histone cluster 1, H4f	3.14431	8.88e-07	0.00049101
NM_198433	AURKA	aurora kinase A	3.13307	0.000105579	0.00950066
NM_001017420	ESCO2	establishment of cohesion 1 homolog 2 (S. cerevisiae)	3.1189	3.86e-07	0.000321543
AK304740	ANKRD36	ankyrin repeat domain 36	3.11414	0.000215369	0.0141164
NM_014932	NLGN1	neuroligin 1	3.10282	4.01e-05	0.00519868
NR_000014	SNORD42A	small nucleolar RNA, C/D box 42A	3.09762	0.00053544	0.0245911
NM_001017975	HFM1	HFM1, ATP-dependent DNA helicase homolog (S. cerevisiae)	3.07799	2.96e-05	0.00437392
NM_013381	TRHDE	thyrotropin-releasing hormone degrading enzyme	3.07315	0.000343383	0.018531
NR_002212	NUDT4P1	nudix (nucleoside diphosphate linked moiety X)-type motif 4 pseudogene 1	3.06786	2.9e-05	0.00434795
NM_024745	SHCBP1	SHC SH2-domain binding protein 1	3.06603	1.35e-06	0.000630873
NM_012177	FBXO5	F-box protein 5	3.0561	0.000119861	0.0101667
NM_001100117	RIMS2	regulating synaptic membrane exocytosis 2	3.04101	5.01e-05	0.0058583
NM_002398	MEIS1	Meis homeobox 1	3.04001	7.43e-06	0.00189645
NM_024838	THNSL1	threonine synthase-like 1 (S. cerevisiae)	3.02778	4e-05	0.00519837
NR_003329	SNRPN	small nucleolar RNA, C/D box 116-14	3.0273	0.000341175	0.0185085
NR_003036	SNORD6	small nucleolar RNA, C/D box 6	3.0164	0.00277318	0.066145
NR_002920	SNORA8	small nucleolar RNA, H/ACA box 8	3.01011	0.00131965	0.0420081
NM_153696	FOLH1B	folate hydrolase 1B	3.00514	0.000185332	0.0131019
NM_001042762	FIGNL1	fidgetin-like 1	2.99557	0.00873948	0.123094
NM_178155	FUT8	fucosyltransferase 8 (alpha (1,6) fucosyltransferase)	2.99429	4.39e-05	0.00545067
NM_174911	FAM84B	family with sequence similarity 84, member B	2.99157	5.98e-05	0.00653466
NM_017691	LRRC49	leucine rich repeat containing 49	2.99111	4.31e-06	0.00132895
NM_024670	SUV39H2	suppressor of variegation 3-9 homolog 2 (Drosophila)	2.98975	0.000111948	0.00980926
NM_004476	FOLH1	folate hydrolase (prostate-specific membrane antigen) 1	2.98158	0.000160283	0.0119663
NR_003328	SNRPN	small nucleolar RNA, C/D box 116-13	2.97981	0.0091164	0.125123
NM_022977	ACSL4	acyl-CoA synthetase long-chain family member 4	2.97261	0.000701559	0.0291445
NM_019087	ARL15	ADP-ribosylation factor-like 15	2.97026	7.24e-05	0.00757774
NM_005772	RCL1	RNA terminal phosphate cyclase-like 1	2.96584	5.94e-05	0.00653466
NM_005514	HLA-B	major histocompatibility complex, class I, B	2.96464	0.00452452	0.0862889
NM_001211	BUB1B	budding uninhibited by benzimidazoles 1 homolog beta (yeast)	2.96019	0.000668326	0.028312
NM_001083	PDE5A	phosphodiesterase 5A, cGMP-specific	2.9556	2.56e-05	0.00409998
NM_003539	HIST1H4D	histone cluster 1, H4d	2.95488	0.00165162	0.0481137
NM_000946	PRIM1	primase, DNA, polypeptide 1 (49kDa)	2.95421	0.000368177	0.019521
NM_003692	TMEFF1	transmembrane protein with EGF-like and two follistatin-like domains 1	2.95182	6.86e-05	0.00729408
NM_032485	MCM8	minichromosome maintenance complex component 8	2.94632	1.49e-05	0.00278273
NM_014606	HERC3	hect domain and RLD 3	2.94625	0.000430606	0.0217294
NM_004299	ABCB7	ATP-binding cassette, sub-family B (MDR/TAP), member 7	2.942	0.00575983	0.099165
NR_002565	SNORD25	small nucleolar RNA, C/D box 25	2.93738	0.00325943	0.0714948
NR_002439	SNORD43	small nucleolar RNA, C/D box 43	2.93092	0.00506079	0.0921843
NM_003265	TLR3	toll-like receptor 3	2.93092	0.00103096	0.0365563
NM_003504	CDC45L	cell division cycle 45 homolog (S. cerevisiae)	2.92614	1.14e-05	0.00244382
NM_024857	ATAD5	ATPase family, AAA domain containing 5	2.92484	0.000661796	0.0281069
NM_003798	CTNNAL1	catenin (cadherin-associated protein), alpha-like 1	2.91325	0.000195784	0.0134792
NM_005320	HIST1H1D	histone cluster 1, H1d	2.91216	1.27e-05	0.0025478
NR_002562	SNORD28	small nucleolar RNA, C/D box 28	2.91141	0.0355056	0.241955
NM_015461	ZNF521	zinc finger protein 521	2.90533	9.87e-06	0.00221964
NM_003878	GGH	gamma-glutamyl hydrolase (conjugase, folylpolygammaglutamyl hydrolase)	2.90151	0.000746942	0.0301057
NM_005668	ST8SIA4	ST8 alpha-N-acetyl-neuraminide alpha-2,8-sialyltransferase 4	2.89055	0.000197691	0.0135165
NM_001145345	ZNF566	zinc finger protein 566	2.88954	5.95e-05	0.00653466
NM_014875	KIF14	kinesin family member 14	2.88883	6.85e-05	0.00729408
NM_012310	KIF4A	kinesin family member 4A	2.87724	0.000101562	0.00934178
NM_001145065	KIAA1680	family with sequence similarity 190, member A	2.867	0.000517824	0.0242033
DQ246450	DSERG1	Down syndrome encephalopathy related protein 1	2.8669	0.000721571	0.0294799
NM_024322	CENPO	centromere protein O	2.86512	3.26e-06	0.00114211
NM_025190	ANKRD36B	ankyrin repeat domain 36B	2.84671	0.000329542	0.0180473
NR_026867	LOC134466	zinc finger protein 300 pseudogene 1	2.84547	0.00110254	0.0378734
NM_020165	RAD18	RAD18 homolog (S. cerevisiae)	2.84489	0.000695054	0.028929
NM_002915	RFC3	replication factor C (activator 1) 3, 38kDa	2.84104	2.03e-06	0.00084429
NM_001080463	DYNC2H1	dynein, cytoplasmic 2, heavy chain 1	2.8333	0.000572115	0.0255358
NM_001128615	ARHGEF3	Rho guanine nucleotide exchange factor (GEF) 3	2.82942	0.000263025	0.0160992
NM_017669	ERCC6L	excision repair cross-complementing rodent repair deficiency, complementation group 6-like	2.82767	0.000349354	0.0187923
NM_002703	PPAT	phosphoribosyl pyrophosphate amidotransferase	2.80543	0.000705936	0.0291517
NM_002497	NEK2	NIMA (never in mitosis gene a)-related kinase 2	2.80442	0.000170349	0.0125491
NM_001145678	C5orf36	KIAA0825	2.79982	0.0309063	0.228027
NM_005322	HIST1H1B	histone cluster 1, H1b	2.79962	9.05e-06	0.00212195
NM_138409	MRAP2	melanocortin 2 receptor accessory protein 2	2.79366	9.71e-05	0.00910558
AB065085	TOM1L1	target of myb1 (chicken)-like 1	2.78993	0.0110414	0.139102
NM_018640	LMO3	LIM domain only 3 (rhombotin-like 2)	2.78841	0.023837	0.203145
NM_025074	FRAS1	Fraser syndrome 1	2.78659	4.58e-05	0.00558985
NM_018353	C14orf106	MIS18 binding protein 1	2.77587	0.000344706	0.0185723
NR_002433	SNORD12C	small nucleolar RNA, C/D box 12C	2.76703	0.0116041	0.143029
NM_006733	CENPI	centromere protein I	2.76396	0.00468622	0.0880838
NM_173074	PIGF	phosphatidylinositol glycan anchor biosynthesis, class F	2.76232	0.000628051	0.0270884
NM_002116	HLA-A	major histocompatibility complex, class I, A	2.75896	0.00110936	0.0380022
NM_005681	TAF1A	TATA box binding protein (TBP)-associated factor, RNA polymerase I, A, 48kDa	2.74513	0.000904946	0.034009
NM_001034	RRM2	ribonucleotide reductase M2	2.74089	1.93e-05	0.00342528
NM_002538	OCLN	occludin	2.72871	7.08e-05	0.00747808
NR_002992	SNORA7B	small nucleolar RNA, H/ACA box 7B	2.71754	5.78e-05	0.00648397
NM_003544	HIST1H4B	histone cluster 1, H4b	2.71519	1.23e-05	0.00252842
NM_003615	SLC4A7	solute carrier family 4, sodium bicarbonate cotransporter, member 7	2.70374	0.000378877	0.0199612
NM_024090	ELOVL6	ELOVL fatty acid elongase 6	2.69946	0.00475542	0.0888062
NM_005504	BCAT1	branched chain amino-acid transaminase 1, cytosolic	2.69685	0.000413137	0.0212773
NM_001826	CKS1B	CDC28 protein kinase regulatory subunit 1B	2.69471	0.000829091	0.0319083
NM_182751	MCM10	minichromosome maintenance complex component 10	2.67973	3.78e-05	0.00503688
NM_005916	MCM7	minichromosome maintenance complex component 7	2.67787	1.06e-05	0.00232743
NM_001080416	MYBL1	v-myb myeloblastosis viral oncogene homolog (avian)-like 1	2.67122	0.000157043	0.0118037
BC044799	C4orf21	chromosome 4 open reading frame 21	2.66794	0.000240068	0.0151969
NM_021178	CCNB1IP1	cyclin B1 interacting protein 1, E3 ubiquitin protein ligase	2.6667	8.7e-06	0.002074
NM_031438	NUDT12	nudix (nucleoside diphosphate linked moiety X)-type motif 12	2.66456	0.00294942	0.0682942
NM_005795	CALCRL	calcitonin receptor-like	2.66401	0.0148004	0.161504
NM_173630	RTTN	rotatin	2.66156	5.19e-05	0.00596097
NM_020401	NUP107	nucleoporin 107kDa	2.65098	0.00186937	0.0524395
NM_018451	CENPJ	centromere protein J	2.65065	0.000975747	0.0356592
NM_001077204	CSPP1	centrosome and spindle pole associated protein 1	2.65005	1.15e-06	0.0005565
NM_020652	ZNF286A	zinc finger protein 286A	2.64862	0.0141082	0.157702
NM_005763	AASS	aminoadipate-semialdehyde synthase	2.64558	0.000407098	0.0211139
NM_024800	NEK11	NIMA (never in mitosis gene a)- related kinase 11	2.63717	0.00136698	0.0428412
NM_020459	PAIP2B	poly(A) binding protein interacting protein 2B	2.63691	0.00518233	0.0932736
NM_021635	PBOV1	prostate and breast cancer overexpressed 1	2.63271	0.00215585	0.0574726
NM_001127698	SPINK5	serine peptidase inhibitor, Kazal type 5	2.63185	0.0150964	0.163135
NM_207303	ATRNL1	attractin-like 1	2.62506	0.000244445	0.0153306
NR_002436	SNORA33	small nucleolar RNA, H/ACA box 33	2.61865	0.00479814	0.0893534
NM_152594	SPRED1	sprouty-related, EVH1 domain containing 1	2.61473	9.02e-05	0.00860898
NM_020855	ZNF492	zinc finger protein 492	2.61452	9.89e-05	0.00920586
NM_022490	POLR1E	polymerase (RNA) I polypeptide E, 53kDa	2.61401	0.000987461	0.0358185
NM_153485	NUP155	nucleoporin 155kDa	2.61176	0.000222665	0.0145374
NM_002940	ABCE1	ATP-binding cassette, sub-family E (OABP), member 1	2.61045	2.29e-05	0.00382794
NM_005219	DIAPH1	diaphanous homolog 1 (Drosophila)	2.60829	7.12e-06	0.00183832
NM_003948	CDKL2	cyclin-dependent kinase-like 2 (CDC2-related kinase)	2.60703	0.00253595	0.0624552
NM_002291	LAMB1	laminin, beta 1	2.60461	7.71e-05	0.00785331
NM_005077	TLE1	transducin-like enhancer of split 1 (E(sp1) homolog, Drosophila)	2.60026	0.00123763	0.0409229
NM_152624	DCP2	DCP2 decapping enzyme homolog (S. cerevisiae)	2.59836	1.05e-05	0.00232743
NM_178834	LAYN	layilin	2.59293	0.000798797	0.0311812
NM_024908	WDR76	WD repeat domain 76	2.58991	0.00235234	0.0602044
NM_004725	BUB3	budding uninhibited by benzimidazoles 3 homolog (yeast)	2.58677	0.000281341	0.0164636
NM_001099694	ZNF578	zinc finger protein 578	2.58194	0.000722793	0.0294937
NM_003246	THBS1	thrombospondin 1	2.57793	7.79e-05	0.0079034
NM_001554	CYR61	cysteine-rich, angiogenic inducer, 61	2.57576	0.00149422	0.0450255
NM_005983	SKP2	S-phase kinase-associated protein 2 (p45)	2.57507	3.86e-06	0.00123834
NM_002310	LIFR	leukemia inhibitory factor receptor alpha	2.57483	0.0319576	0.231224
NM_001042551	SMC2	structural maintenance of chromosomes 2	2.57403	2.34e-05	0.00387451
NM_020860	STIM2	stromal interaction molecule 2	2.57241	2.26e-06	0.000894633
NM_000136	FANCC	Fanconi anemia, complementation group C	2.5648	4.86e-05	0.00576506
NM_006472	TXNIP	thioredoxin interacting protein	2.56095	9.08e-07	0.00049101
NM_006397	RNASEH2A	ribonuclease H2, subunit A	2.56058	2.9e-06	0.00105439
NM_001130113	RFC5	replication factor C (activator 1) 5, 36.5kDa	2.5603	0.000115526	0.00996251
NM_005733	KIF20A	kinesin family member 20A	2.55872	0.000174243	0.0127069
NM_003527	HIST1H2BO	histone cluster 1, H2bo	2.55155	0.00341546	0.0737991
NM_003548	HIST2H4A	histone cluster 2, H4a	2.55082	0.000508755	0.0239604
AB014771	MOP-1	MOP-1	2.55052	0.00924751	0.126143
NM_000856	GUCY1A3	guanylate cyclase 1, soluble, alpha 3	2.54953	0.00898349	0.124186
NM_022140	EPB41L4A	erythrocyte membrane protein band 4.1 like 4A	2.5389	0.000169895	0.0125491
NM_001040159	SPOCK3	sparc/osteonectin, cwcv and kazal-like domains proteoglycan (testican) 3	2.53527	0.00393686	0.0801258
NM_001031716	OBFC2A	oligonucleotide/oligosaccharide-binding fold containing 2A	2.53141	0.00200485	0.0546728
NM_003419	ZNF345	zinc finger protein 345	2.52953	0.000133373	0.0107042
NM_018319	TDP1	tyrosyl-DNA phosphodiesterase 1	2.5242	2.82e-05	0.00428952
NM_145647	WDR67	WD repeat domain 67	2.51982	0.000737368	0.0298481
NM_033026	PCLO	piccolo (presynaptic cytomatrix protein)	2.51932	0.000205919	0.0137957
NM_017760	NCAPG2	non-SMC condensin II complex, subunit G2	2.51663	0.000378399	0.0199612
NM_003012	SFRP1	secreted frizzled-related protein 1	2.49132	0.025929	0.2114
NM_000373	UMPS	uridine monophosphate synthetase	2.48359	0.00138343	0.0430624
NM_147156	SGMS1	sphingomyelin synthase 1	2.48122	0.000130614	0.0106074
NM_031942	CDCA7	cell division cycle associated 7	2.47883	0.000688238	0.0288255
NM_000745	CHRNA5	cholinergic receptor, nicotinic, alpha 5	2.47824	0.0133242	0.1541
NM_144596	TTC8	tetratricopeptide repeat domain 8	2.47541	0.000285492	0.016561
NM_003551	NME5	non-metastatic cells 5, protein expressed in (nucleoside-diphosphate kinase)	2.47494	0.00121676	0.0403799
NM_003542	HIST1H4C	histone cluster 1, H4c	2.47382	7.76e-07	0.000469701
NM_002266	KPNA2	karyopherin alpha 2 (RAG cohort 1, importin alpha 1)	2.47201	8.17e-05	0.00814293
NM_001801	CDO1	cysteine dioxygenase, type I	2.47081	0.000819657	0.031772
AK022448	AVIL	advillin	2.4708	0.000954958	0.0350963
NM_006745	SC4MOL	methylsterol monooxygenase 1	2.46744	0.00363108	0.076314
NM_152329	PPIL5	leucine rich repeat protein 1	2.46612	0.00126529	0.0413854
NM_001001663	TMEM211	transmembrane protein 211	2.466	0.00846817	0.1215
NM_001034194	EXOSC9	exosome component 9	2.46466	9.55e-06	0.00219352
NM_001130688	HMGB2	high mobility group box 2	2.46218	5.31e-07	0.00036826
NM_003432	ZNF131	zinc finger protein 131	2.45808	0.000565313	0.0254025
NM_005221	DLX5	distal-less homeobox 5	2.45764	0.00372197	0.0772563
NM_013262	MYLIP	myosin regulatory light chain interacting protein	2.45741	0.000269185	0.0161788
NM_001874	CPM	carboxypeptidase M	2.45483	0.00128839	0.0416906
NM_173662	RNF175	ring finger protein 175	2.45293	0.000529151	0.024471
NM_004456	EZH2	enhancer of zeste homolog 2 (Drosophila)	2.45131	1.88e-05	0.00337186
NM_001128147	NF1	neurofibromin 1	2.45101	0.000138742	0.0110255
NM_005891	ACAT2	acetyl-CoA acetyltransferase 2	2.45013	9.98e-05	0.00920586
NM_182762	MACC1	metastasis associated in colon cancer 1	2.44279	0.0128024	0.150311
NM_003931	WASF1	WAS protein family, member 1	2.44152	0.00143214	0.0439739
NR_003332	SNRPN	small nucleolar RNA, C/D box 116-17	2.43704	0.00044578	0.022162
NM_001100880	ST20	suppressor of tumorigenicity 20	2.43538	0.017493	0.174634
NM_173658	ZNF660	zinc finger protein 660	2.43456	0.00819156	0.119448
NM_138980	MAPK10	mitogen-activated protein kinase 10	2.43056	0.00511207	0.0925284
NM_021064	HIST1H2AG	histone cluster 1, H2ag	2.42884	2.59e-05	0.00413211
NM_145287	ZNF519	zinc finger protein 519	2.42835	0.000178766	0.0128839
NM_198503	KCNT2	potassium channel, subfamily T, member 2	2.42698	0.000477984	0.0230659
NR_003002	SCARNA13	small Cajal body-specific RNA 13	2.42694	0.0269236	0.215343
NM_021066	HIST1H2AJ	histone cluster 1, H2aj	2.42599	0.00598403	0.101555
NM_016095	GINS2	GINS complex subunit 2 (Psf2 homolog)	2.42452	6.37e-05	0.00688308
NM_001024599	HIST2H2BF	histone cluster 2, H2bf	2.42346	0.00136434	0.0428412
NM_173529	C18orf54	chromosome 18 open reading frame 54	2.41699	0.0012417	0.0410167
AK313893	CCDC82	coiled-coil domain containing 82	2.40984	0.0271213	0.216188
NM_024106	ZNF426	zinc finger protein 426	2.40909	0.00026573	0.0161729
NM_001018113	FANCB	Fanconi anemia, complementation group B	2.40395	0.000233947	0.0149802
NM_032165	LRRIQ1	leucine-rich repeats and IQ motif containing 1	2.39995	0.000593052	0.0261895
NM_024953	C12orf30	N(alpha)-acetyltransferase 25, NatB auxiliary subunit	2.39915	0.000670408	0.0283281
NM_006347	PPIH	peptidylprolyl isomerase H (cyclophilin H)	2.39872	0.000177324	0.0128493
NM_001080449	DNA2	DNA replication helicase 2 homolog (yeast)	2.39807	0.00361955	0.0761756
NR_003330	SNRPN	small nucleolar RNA, C/D box 116-15	2.39622	0.00020104	0.0135919
NM_017816	LYAR	Ly1 antibody reactive homolog (mouse)	2.39299	0.000500388	0.0237005
NM_002417	MKI67	antigen identified by monoclonal antibody Ki-67	2.38912	0.00345051	0.0744117
NM_033084	FANCD2	Fanconi anemia, complementation group D2	2.38709	4.09e-05	0.005284
NM_003511	HIST1H2AL	histone cluster 1, H2al	2.3845	2.56e-07	0.000236995
NM_012345	NUFIP1	nuclear fragile X mental retardation protein interacting protein 1	2.38429	7.57e-05	0.00775406
NM_020340	KIAA1244	KIAA1244	2.38336	5.88e-05	0.00653466
NM_001130963	TMEM194A	transmembrane protein 194A	2.38265	0.004335	0.0848076
NM_144978	CCDC138	coiled-coil domain containing 138	2.37994	0.00697211	0.109992
NM_003423	ZNF43	zinc finger protein 43	2.37854	0.000816884	0.0317014
NM_015272	RPGRIP1L	RPGRIP1-like	2.37838	0.00465355	0.0876039
AY422473	C9orf93	chromosome 9 open reading frame 93	2.37723	0.000143238	0.0111254
NM_015419	MXRA5	matrix-remodelling associated 5	2.37653	0.0106964	0.136669
NM_000963	PTGS2	prostaglandin-endoperoxide synthase 2 (prostaglandin G/H synthase and cyclooxygenase)	2.36952	0.0418302	0.261711
NM_001142800	EYS	eyes shut homolog (Drosophila)	2.36619	0.0248843	0.207195
NM_001099293	KIF4B	kinesin family member 4B	2.36192	0.00129462	0.0417298
NM_001032283	TMPO	thymopoietin	2.3611	3.37e-05	0.00473289
NM_002553	ORC5L	origin recognition complex, subunit 5	2.35404	0.000115361	0.00996251
NM_021105	PLSCR1	phospholipid scramblase 1	2.35255	0.000425356	0.021623
NM_152524	SGOL2	shugoshin-like 2 (S. pombe)	2.35204	0.00104798	0.0368154
NM_005573	LMNB1	lamin B1	2.35164	0.00289147	0.0675422
AF130063	LOC100129449	PRO2055	2.34755	0.00809267	0.118863
NM_020796	SEMA6A	sema domain, transmembrane domain (TM), and cytoplasmic domain, (semaphorin) 6A	2.34593	3.18e-05	0.00460653
NM_014573	TMEM97	transmembrane protein 97	2.34538	0.00165516	0.0481747
NM_001259	CDK6	cyclin-dependent kinase 6	2.34416	0.00208089	0.0560124
NM_138285	NUP35	nucleoporin 35kDa	2.34324	0.000614644	0.0267626
NM_003641	IFITM1	interferon induced transmembrane protein 1 (9-27)	2.33743	0.0152075	0.163556
NM_001142577	ZNF780A	zinc finger protein 780A	2.3325	0.00155179	0.0459632
NM_024915	GRHL2	grainyhead-like 2 (Drosophila)	2.32855	0.0320203	0.231476
NM_016004	IFT52	intraflagellar transport 52 homolog (Chlamydomonas)	2.32805	0.00207406	0.0558737
NM_176824	BBS7	Bardet-Biedl syndrome 7	2.32703	0.000257549	0.0158807
NM_015520	MAGI1	membrane associated guanylate kinase, WW and PDZ domain containing 1	2.32611	0.00171275	0.0492481
NM_002899	RBP1	retinol binding protein 1, cellular	2.32345	0.000151158	0.0115812
NM_017654	SAMD9	sterile alpha motif domain containing 9	2.3217	0.0246113	0.206004
NR_003335	SNRPN	small nucleolar RNA, C/D box 116-21	2.31984	0.000798621	0.0311812
NM_018222	PARVA	parvin, alpha	2.31966	0.00297554	0.0684703
NM_006413	RPP30	ribonuclease P/MRP 30kDa subunit	2.31849	0.000125619	0.0104065
NM_016052	RRP15	ribosomal RNA processing 15 homolog (S. cerevisiae)	2.31527	0.0100573	0.132049
NM_022045	MTBP	Mdm2, transformed 3T3 cell double minute 2, p53 binding protein (mouse) binding protein, 104kDa	2.31519	0.000284224	0.0165451
ENST00000363299	RNU5F		2.31311	0.0379767	0.249273
NM_001080493	ZNF823	zinc finger protein 823	2.313	0.0159785	0.167517
NM_138375	CABLES1	Cdk5 and Abl enzyme substrate 1	2.3111	0.000834109	0.0319601
NM_001128205	SULF1	sulfatase 1	2.30973	0.00682533	0.108752
NM_032168	WDR75	WD repeat domain 75	2.3092	0.000146948	0.0113001
NM_052886	MAL2	mal, T-cell differentiation protein 2 (gene/pseudogene)	2.30915	0.00899009	0.124186
NM_017996	DET1	de-etiolated homolog 1 (Arabidopsis)	2.3085	0.00101838	0.0364224
NR_023392	ZNF252	zinc finger protein 252	2.30839	0.000418311	0.0214117
NM_002203	ITGA2	integrin, alpha 2 (CD49B, alpha 2 subunit of VLA-2 receptor)	2.30832	0.000518572	0.0242033
NM_001099776	LOC91431	chromosome 4 open reading frame 21	2.3077	0.00131026	0.0418348
NM_181503	EXOSC8	exosome component 8	2.30657	0.00126091	0.0412828
NM_003094	SNRPE	small nuclear ribonucleoprotein polypeptide E	2.30138	0.000631628	0.0272074
NM_002631	PGD	phosphogluconate dehydrogenase	2.29931	4.35e-05	0.00545067
NM_006963	ZNF22	zinc finger protein 22 (KOX 15)	2.2993	0.00359633	0.0759334
NM_001735	C5	complement component 5	2.29773	0.00154528	0.0458244
NM_002202	ISL1	ISL LIM homeobox 1	2.29393	0.000190798	0.0132908
NM_014669	NUP93	nucleoporin 93kDa	2.29177	4.86e-05	0.00576506
NM_004438	EPHA4	EPH receptor A4	2.29148	0.000533487	0.0245364
NM_018186	C1orf112	chromosome 1 open reading frame 112	2.2895	0.00676111	0.108074
NM_001010883	FAM102B	family with sequence similarity 102, member B	2.2875	0.00541877	0.0961775
NM_173359	EIF4E3	eukaryotic translation initiation factor 4E family member 3	2.28604	6.76e-06	0.00175828
NM_030771	CCDC34	coiled-coil domain containing 34	2.28443	4.37e-05	0.00545067
NM_005622	ACSM3	acyl-CoA synthetase medium-chain family member 3	2.28375	0.00267859	0.0647925
NM_080593	HIST1H2BK	histone cluster 1, H2bk	2.28273	3.16e-05	0.00459283
NM_032689	ZNF607	zinc finger protein 607	2.28101	0.000365331	0.0194861
NM_019891	ERO1LB	ERO1-like beta (S. cerevisiae)	2.2802	7.74e-06	0.00193861
NM_014660	PHF14	PHD finger protein 14	2.27468	6.5e-06	0.00171686
NM_021210	TRAPPC1	trafficking protein particle complex 1	2.27308	0.012989	0.151566
NM_174930	PMS2L5	postmeiotic segregation increased 2 pseudogene 5	2.2706	2.78e-05	0.00426601
NM_021030	ZNF14	zinc finger protein 14	2.26947	0.00563991	0.0981663
NM_005433	YES1	v-yes-1 Yamaguchi sarcoma viral oncogene homolog 1	2.26838	0.000171965	0.0125891
NM_015595	SGEF	Rho guanine nucleotide exchange factor (GEF) 26	2.26271	0.000539688	0.0246602
NM_005431	XRCC2	X-ray repair complementing defective repair in Chinese hamster cells 2	2.26242	0.00027753	0.0163478
NM_005671	UBXN8	UBX domain protein 8	2.26006	0.0186021	0.179293
BC021739	LOC554201	uncharacterized LOC554201	2.25992	0.0158554	0.167073
NM_012472	LRRC6	leucine rich repeat containing 6	2.25537	0.00296057	0.0683148
NM_001033719	ZNF404	zinc finger protein 404	2.2549	0.000765166	0.0303159
NR_024620	PRO1768	PRO1768	2.25211	0.000199187	0.013563
NM_002592	PCNA	proliferating cell nuclear antigen	2.24599	0.000202825	0.013671
NM_001076675	ZNF626	zinc finger protein 626	2.24595	0.0239554	0.203532
NM_025152	NUBPL	nucleotide binding protein-like	2.2393	0.00506762	0.0921843
NM_005030	PLK1	polo-like kinase 1	2.23793	0.00378369	0.0781547
NM_138731	MIPOL1	mirror-image polydactyly 1	2.23659	0.000207559	0.0138499
NM_001005851	ZNF780B	zinc finger protein 780B	2.23508	0.00110446	0.0378734
NM_016447	MPP6	membrane protein, palmitoylated 6 (MAGUK p55 subfamily member 6)	2.23249	0.000594523	0.0262098
NR_002229	RPL23AP32	ribosomal protein L23a pseudogene 32	2.22937	0.00106565	0.037233
NM_152283	ZFP62	zinc finger protein 62 homolog (mouse)	2.22759	0.000519867	0.0242033
NM_002916	RFC4	replication factor C (activator 1) 4, 37kDa	2.22603	0.00276756	0.066145
NM_018387	STRBP	spermatid perinuclear RNA binding protein	2.22312	0.000232162	0.0149234
NM_175856	CHSY3	chondroitin sulfate synthase 3	2.22193	0.00634645	0.10482
NM_002374	MAP2	microtubule-associated protein 2	2.22136	0.00305933	0.0692028
NM_144969	ZDHHC15	zinc finger, DHHC-type containing 15	2.22024	0.000615371	0.0267626
NM_005153	USP10	ubiquitin specific peptidase 10	2.22007	0.00601994	0.101956
NM_003916	AP1S2	adaptor-related protein complex 1, sigma 2 subunit	2.21872	0.00231098	0.0596909
NM_021643	TRIB2	tribbles homolog 2 (Drosophila)	2.21749	1.29e-05	0.00255189
NM_007018	CEP110	centriolin	2.21748	0.000172029	0.0125891
NM_002263	KIFC1	kinesin family member C1	2.21725	0.00102417	0.0365266
NM_024612	DHX40	DEAH (Asp-Glu-Ala-His) box polypeptide 40	2.21658	0.00106857	0.0372445
NM_001039841	ARHGAP11B	Rho GTPase activating protein 11B	2.21343	0.0119816	0.145709
NM_002901	RCN1	reticulocalbin 1, EF-hand calcium binding domain	2.21153	0.00249082	0.0617548
NR_003940	SNORD80	small nucleolar RNA, C/D box 80	2.21063	0.0492264	0.280928
NM_182543	NSUN6	NOP2/Sun domain family, member 6	2.20773	0.00216003	0.0574849
NM_001077394	DPH5	DPH5 homolog (S. cerevisiae)	2.20607	8.3e-05	0.00817268
NM_016205	PDGFC	platelet derived growth factor C	2.20338	0.00414182	0.0828788
NM_000947	PRIM2	primase, DNA, polypeptide 2 (58kDa)	2.20221	0.00255444	0.0626326
NM_003431	ZNF124	zinc finger protein 124	2.20155	0.00452618	0.0862889
NM_198496	VWA2	von Willebrand factor A domain containing 2	2.20122	5.9e-05	0.00653466
NM_001099645	RPL22L1	ribosomal protein L22-like 1	2.19934	0.000689642	0.028826
NM_003519	HIST1H2BL	histone cluster 1, H2bl	2.19917	3.72e-06	0.00122635
NM_000251	MSH2	mutS homolog 2, colon cancer, nonpolyposis type 1 (E. coli)	2.19879	0.00290207	0.0675737
NM_022774	DEM1	defects in morphology 1 homolog (S. cerevisiae)	2.1984	0.00820781	0.119462
NM_005767	P2RY5	lysophosphatidic acid receptor 6	2.19693	0.00109911	0.0378486
NM_005723	TSPAN5	tetraspanin 5	2.19517	0.0175862	0.174901
NR_003366	ANKRD20B	ankyrin repeat domain 20 family, member A8, pseudogene	2.19509	0.0460158	0.272911
NM_024766	C2orf34	calmodulin-lysine N-methyltransferase	2.19382	0.000277521	0.0163478
NM_052860	ZNF300	zinc finger protein 300	2.18817	0.00219817	0.0579512
NM_024581	FAM184A	family with sequence similarity 184, member A	2.18787	0.00720745	0.111882
NM_032844	MASTL	microtubule associated serine/threonine kinase-like	2.18242	0.000436533	0.0218904
NM_001821	CHML	choroideremia-like (Rab escort protein 2)	2.18127	0.000117334	0.0100693
NM_005499	UBA2	ubiquitin-like modifier activating enzyme 2	2.17954	0.00363427	0.076314
NR_004397	SNORD1C	small nucleolar RNA, C/D box 1C	2.17831	0.0395177	0.255152
AY699265	MIR21	microRNA 21	2.17582	0.00120133	0.0399608
NM_004697	PRPF4	PRP4 pre-mRNA processing factor 4 homolog (yeast)	2.17407	0.000237357	0.0151114
NM_012243	SLC35A3	solute carrier family 35 (UDP-N-acetylglucosamine (UDP-GlcNAc) transporter), member A3	2.17384	0.00189054	0.0526477
NM_001085411	C5orf33	NAD kinase domain containing 1	2.17317	4.52e-05	0.0055355
NM_024638	QTRTD1	queuine tRNA-ribosyltransferase domain containing 1	2.17064	1.8e-06	0.000779438
NM_003509	HIST1H2AI	histone cluster 1, H2ai	2.16879	1.64e-05	0.0030052
NM_183353	RLIM	ring finger protein, LIM domain interacting	2.16751	0.00575027	0.0990516
NR_003939	SNORD79	small nucleolar RNA, C/D box 79	2.16694	0.000830884	0.0319083
NM_004482	GALNT3	UDP-N-acetyl-alpha-D-galactosamine:polypeptide N-acetylgalactosaminyltransferase 3 (GalNAc-T3)	2.16649	0.0496014	0.281599
NM_007296	BRCA1	breast cancer 1, early onset	2.16618	0.00219173	0.0578272
NM_003645	SLC27A2	solute carrier family 27 (fatty acid transporter), member 2	2.16538	0.00878235	0.123361
NM_000393	COL5A2	collagen, type V, alpha 2	2.16425	1.23e-05	0.00252842
NM_033213	ZNF670	zinc finger protein 670	2.16033	0.000891472	0.0336635
NM_001033723	ZNF704	zinc finger protein 704	2.15964	2.17e-05	0.00366872
NM_152604	ZNF383	zinc finger protein 383	2.15961	0.0174118	0.174186
NM_002014	FKBP4	FK506 binding protein 4, 59kDa	2.15912	0.00357852	0.0756054
NM_033402	LRRCC1	leucine rich repeat and coiled-coil domain containing 1	2.1577	0.000987518	0.0358185
NM_002718	PPP2R3A	protein phosphatase 2, regulatory subunit B'', alpha	2.15752	9.95e-05	0.00920586
NM_014733	ZFYVE16	zinc finger, FYVE domain containing 16	2.15729	7.41e-05	0.00768465
NM_005497	GJC1	gap junction protein, gamma 1, 45kDa	2.15697	0.000280675	0.0164536
NM_022111	CLSPN	claspin	2.15322	1.28e-05	0.0025478
NM_021190	PTBP2	polypyrimidine tract binding protein 2	2.1532	0.000125668	0.0104065
NM_016499	TMEM216	transmembrane protein 216	2.15253	0.00445268	0.0858385
NM_015149	RGL1	ral guanine nucleotide dissociation stimulator-like 1	2.15185	0.00639718	0.105241
NM_001315	MAPK14	mitogen-activated protein kinase 14	2.14894	0.00124726	0.0410609
NM_007138	ZNF90	zinc finger protein 90	2.14664	0.0145948	0.160543
NM_024969	CSRNP3	cysteine-serine-rich nuclear protein 3	2.14367	0.000451021	0.0223666
NM_005687	FARSB	phenylalanyl-tRNA synthetase, beta subunit	2.14355	3.7e-05	0.00496299
NM_002064	GLRX	glutaredoxin (thioltransferase)	2.14314	0.025986	0.211554
NM_001992	F2R	coagulation factor II (thrombin) receptor	2.14235	0.0123256	0.147632
NM_000310	PPT1	palmitoyl-protein thioesterase 1	2.14149	0.000553729	0.0250851
NM_025132	WDR19	WD repeat domain 19	2.14144	0.000426305	0.0216382
NM_018017	C10orf118	chromosome 10 open reading frame 118	2.13922	9.67e-05	0.00910558
NM_020653	ZNF287	zinc finger protein 287	2.1375	0.00136742	0.0428412
NM_021109	TMSB4X	thymosin beta 4, X-linked	2.13734	3.76e-06	0.001229
NM_019051	MRPL50	mitochondrial ribosomal protein L50	2.13672	0.0320831	0.231637
NM_203436	ASCL4	achaete-scute complex homolog 4 (Drosophila)	2.13621	0.0136917	0.155754
NM_002498	NEK3	NIMA (never in mitosis gene a)-related kinase 3	2.134	0.00875411	0.123094
NM_199511	CCDC80	coiled-coil domain containing 80	2.13373	0.024358	0.205173
NM_015068	PEG10	paternally expressed 10	2.13023	0.00199006	0.0544712
NM_001142645	TMEM194B	transmembrane protein 194B	2.12934	0.00725194	0.112154
NM_014288	ITGB3BP	integrin beta 3 binding protein (beta3-endonexin)	2.12798	0.0010959	0.0378136
NM_144682	SLFN13	schlafen family member 13	2.12697	0.000293068	0.0168749
NM_003451	ZNF177	zinc finger protein 177	2.12664	1.5e-05	0.00278273
NM_144643	SCLT1	sodium channel and clathrin linker 1	2.12635	4.7e-05	0.00568197
NM_001135175	NEDD1	neural precursor cell expressed, developmentally down-regulated 1	2.12506	0.00251541	0.0621333
NM_000553	WRN	Werner syndrome, RecQ helicase-like	2.1249	0.000908316	0.0340972
NM_014985	CEP152	centrosomal protein 152kDa	2.12453	0.00049081	0.0234326
NM_001704	BAI3	brain-specific angiogenesis inhibitor 3	2.12314	0.00928569	0.126508
NM_001018116	MURC	muscle-related coiled-coil protein	2.12229	0.00289567	0.0675422
NM_181471	RFC2	replication factor C (activator 1) 2, 40kDa	2.12111	0.00495654	0.0911886
NM_001155	ANXA6	annexin A6	2.12021	5.64e-05	0.00636143
NM_001955	EDN1	endothelin 1	2.12008	0.000539234	0.0246602
NM_002313	ABLIM1	actin binding LIM protein 1	2.11892	0.000316947	0.017589
NM_001083535	C6orf182	centrosomal protein 57kDa-like 1	2.11688	0.000651709	0.0278204
NM_022353	OSGEPL1	O-sialoglycoprotein endopeptidase-like 1	2.11581	0.00469114	0.0880838
NM_144695	C1orf58	BRO1 domain and CAAX motif containing	2.11422	0.00162833	0.0476174
NM_024615	PARP8	poly (ADP-ribose) polymerase family, member 8	2.11244	0.00104781	0.0368154
NM_023003	TM6SF1	transmembrane 6 superfamily member 1	2.11169	0.00285103	0.0669942
NM_199420	POLQ	polymerase (DNA directed), theta	2.11042	3.88e-05	0.00510815
NM_172069	PLEKHH2	pleckstrin homology domain containing, family H (with MyTH4 domain) member 2	2.10935	4.28e-05	0.00545067
NM_007204	DDX20	DEAD (Asp-Glu-Ala-Asp) box polypeptide 20	2.1074	0.0135564	0.154957
NM_000332	ATXN1	ataxin 1	2.10655	0.00201953	0.0549382
NM_019053	EXOC6	exocyst complex component 6	2.10547	0.00883451	0.123546
NR_003338	SNRPN	small nucleolar RNA, C/D box 116-24	2.10427	0.000325727	0.0178973
NM_053274	GLMN	glomulin, FKBP associated protein	2.09888	0.0104886	0.13505
BC136266	ZNF850P	zinc finger protein 850	2.09845	0.00357116	0.0755411
NM_015187	KIAA0746	sel-1 suppressor of lin-12-like 3 (C. elegans)	2.0979	0.000430712	0.0217294
NM_022662	ANAPC1	anaphase promoting complex subunit 1	2.09286	5.11e-05	0.00593015
NM_003514	HIST1H2AM	histone cluster 1, H2am	2.09266	1.99e-05	0.00349954
NM_021824	NIF3L1	NIF3 NGG1 interacting factor 3-like 1 (S. cerevisiae)	2.09149	0.000128138	0.0104574
NM_032314	COQ5	coenzyme Q5 homolog, methyltransferase (S. cerevisiae)	2.09009	0.00151877	0.045477
NM_002764	PRPS1	phosphoribosyl pyrophosphate synthetase 1	2.09008	0.00131949	0.0420081
NM_003522	HIST1H2BF	histone cluster 1, H2bf	2.08894	0.00245011	0.0613393
NM_173084	TRIM59	tripartite motif containing 59	2.08884	0.00361955	0.0761756
NM_001010877	ZNF311	zinc finger protein 311	2.08814	0.00964396	0.128962
NM_030763	NSBP1	high mobility group nucleosome binding domain 5	2.08648	0.000183527	0.0130296
NM_018593	SLC16A10	solute carrier family 16, member 10 (aromatic amino acid transporter)	2.08476	0.045092	0.271053
NR_024466	LSM5	LSM5 homolog, U6 small nuclear RNA associated (S. cerevisiae)	2.08298	0.0257692	0.210716
NM_012198	GCA	grancalcin, EF-hand calcium binding protein	2.08097	0.00250424	0.0619491
NM_015483	KBTBD2	kelch repeat and BTB (POZ) domain containing 2	2.07885	0.00198272	0.0544126
NM_024808	C13orf34	bora, aurora kinase A activator	2.07667	3.56e-05	0.00490429
NM_005329	HAS3	hyaluronan synthase 3	2.07633	0.000520177	0.0242033
NM_033109	PNPT1	polyribonucleotide nucleotidyltransferase 1	2.07488	4.7e-05	0.00568197
NM_001098272	HMGCS1	3-hydroxy-3-methylglutaryl-CoA synthase 1 (soluble)	2.07132	0.0164374	0.169763
BC009203	C5orf30	chromosome 5 open reading frame 30	2.0695	0.0104126	0.134645
NM_012115	CASP8AP2	caspase 8 associated protein 2	2.0688	0.00186941	0.0524395
NM_007007	CPSF6	cleavage and polyadenylation specific factor 6, 68kDa	2.06833	0.00116825	0.0394517
NM_002877	RAD51L1	RAD51 homolog B (S. cerevisiae)	2.06797	0.0007099	0.0291517
NR_002450	SNORD68	small nucleolar RNA, C/D box 68	2.06782	0.0256756	0.210416
NM_052935	NT5C3L	5'-nucleotidase, cytosolic III-like	2.06572	8.14e-05	0.0081383
NM_015514	NGDN	neuroguidin, EIF4E binding protein	2.06374	5.22e-05	0.005973
NM_015204	THSD7A	thrombospondin, type I, domain containing 7A	2.06131	0.000753257	0.0301755
AK021795	MGC24103	uncharacterized MGC24103	2.05874	0.011952	0.14543
NM_020886	USP28	ubiquitin specific peptidase 28	2.05835	0.000740272	0.0298774
NM_003304	TRPC1	transient receptor potential cation channel, subfamily C, member 1	2.05714	0.00106285	0.0372117
NM_024039	MIS12	MIS12, MIND kinetochore complex component, homolog (S. pombe)	2.05379	0.0030981	0.0698425
NM_003940	USP13	ubiquitin specific peptidase 13 (isopeptidase T-3)	2.05348	0.0029391	0.0681866
NM_004067	CHN2	chimerin (chimaerin) 2	2.05293	0.000763822	0.0303159
NM_001013620	ALG10B	asparagine-linked glycosylation 10, alpha-1,2-glucosyltransferase homolog B (yeast)	2.05214	0.00170566	0.0491291
NM_003400	XPO1	exportin 1 (CRM1 homolog, yeast)	2.05212	0.000521311	0.0242033
NM_173562	KCTD20	potassium channel tetramerisation domain containing 20	2.04976	0.0041449	0.0828819
AF043897	C9orf3	chromosome 9 open reading frame 3	2.04974	0.015059	0.163135
NM_015909	NBAS	neuroblastoma amplified sequence	2.04858	0.00212762	0.056994
NM_020394	ZNF695	zinc finger protein 695	2.04717	0.00428911	0.0841571
BC026965	ARHGEF10	Rho guanine nucleotide exchange factor (GEF) 10	2.04689	0.00170174	0.0491012
NM_001128211	NUDCD1	NudC domain containing 1	2.04641	0.000757413	0.0302031
NM_001584	MPPED2	metallophosphoesterase domain containing 2	2.04633	0.00236385	0.0603005
NM_014333	CADM1	cell adhesion molecule 1	2.04476	5.55e-06	0.00157875
NR_002738	SNORD57	small nucleolar RNA, C/D box 57	2.04231	0.0231246	0.200034
NM_002160	TNC	tenascin C	2.04181	0.00213334	0.0570799
NM_152490	B3GALNT2	beta-1,3-N-acetylgalactosaminyltransferase 2	2.0409	0.000271741	0.016303
NM_021034	IFITM3	interferon induced transmembrane protein 3	2.03899	0.00438246	0.085319
NM_001226	CASP6	caspase 6, apoptosis-related cysteine peptidase	2.03872	0.0023915	0.0605549
NM_001029858	SLC35F1	solute carrier family 35, member F1	2.03865	0.00230136	0.059494
NM_153704	TMEM67	transmembrane protein 67	2.03831	0.00539759	0.0959036
NM_002127	HLA-G	major histocompatibility complex, class I, G	2.03807	0.000278376	0.0163478
NM_023070	ZNF643	zinc finger protein 643	2.03693	0.000382542	0.0200907
NR_003341	SNRPN	small nucleolar RNA, C/D box 116-27	2.03659	0.00843775	0.121257
NM_001039535	C18orf24	spindle and kinetochore associated complex subunit 1	2.03463	0.00190352	0.0529042
NM_138426	GLCCI1	glucocorticoid induced transcript 1	2.03431	0.000896709	0.0337757
NM_176885	TAS2R31	taste receptor, type 2, member 31	2.03341	0.00755058	0.114852
NM_152601	ZNF709	zinc finger protein 709	2.03287	0.000675142	0.0284788
NR_002722	ZNF204	zinc finger protein 204, pseudogene	2.03187	0.044092	0.26831
NM_020166	MCCC1	methylcrotonoyl-CoA carboxylase 1 (alpha)	2.02924	0.00308851	0.0697207
NM_013451	MYOF	myoferlin	2.02279	0.000293437	0.0168749
NM_018385	LSG1	large subunit GTPase 1 homolog (S. cerevisiae)	2.02218	0.000228168	0.0147235
NM_014487	ZNF330	zinc finger protein 330	2.02163	0.00626323	0.104169
NM_002117	HLA-C	major histocompatibility complex, class I, C	2.01723	0.0085363	0.121742
NR_002746	SNORD47	small nucleolar RNA, C/D box 47	2.01548	0.00107409	0.0372932
NM_138421	SAAL1	serum amyloid A-like 1	2.01477	0.000606508	0.0265722
NM_025244	TSGA10	testis specific, 10	2.01434	0.000494455	0.0235198
NM_024582	FAT4	FAT tumor suppressor homolog 4 (Drosophila)	2.01386	0.00150839	0.0452885
NM_003137	SRPK1	SRSF protein kinase 1	2.01384	0.000132805	0.0107042
NM_181716	CENPV	centromere protein V	2.01354	0.000682165	0.0286432
NM_018120	ARMC1	armadillo repeat containing 1	2.01116	0.000575034	0.0256057
NM_002690	POLB	polymerase (DNA directed), beta	2.00999	0.000179903	0.012927
NM_005841	SPRY1	sprouty homolog 1, antagonist of FGF signaling (Drosophila)	2.00974	0.00498482	0.0915496
NM_024057	NUP37	nucleoporin 37kDa	2.0063	0.0117151	0.143714
NM_152384	BBS5	Bardet-Biedl syndrome 5	2.0042	8.33e-05	0.00818102
NM_021723	ADAM22	ADAM metallopeptidase domain 22	2.00319	0.000139584	0.0110397
NM_003999	OSMR	oncostatin M receptor	2.00279	0.00899206	0.124186

## Sheet: Table S2
#mRNA Accession: mRNA accession numbers of selected DEGs.
#Gene Symbol: gene symbols of selected DEGs.
#Description: gene functional description of selected DEGs.
#Fold-change: fold-changes of selected DEGs. A gene was considered up-regulated in PAB if the fold-change was larger than 2, and considered up-regulated in SAB if the fold-change was less than -2.
#p-value: p-values of DEGs.
#FDR: false discovery rates of DEGs
Genes up-regulated in SAB compared to PAB (FC < -2 and p < 0.05)
mRNA Accession	Gene Symbol	Description	Fold-change	p-value	FDR
NM_004771	MMP20	matrix metallopeptidase 20	-26.4125	9.2e-07	0.00049101
NM_005073	SLC15A1	solute carrier family 15 (oligopeptide transporter), member 1	-21.5823	6.42e-06	0.00171686
NM_014331	SLC7A11	solute carrier family 7 (anionic amino acid transporter light chain, xc- system), member 11	-18.4884	1.24e-05	0.00252842
NM_002927	RGS13	regulator of G-protein signaling 13	-15.5123	7.68e-06	0.00193666
NM_001142644	SPHKAP	SPHK1 interactor, AKAP domain containing	-11.8591	3.14e-05	0.00459283
NM_031889	ENAM	enamelin	-10.7817	0.00315532	0.0705806
NM_000860	HPGD	hydroxyprostaglandin dehydrogenase 15-(NAD)	-10.1448	4.38e-06	0.00133866
NM_005562	LAMC2	laminin, gamma 2	-10.0662	2.56e-05	0.00409998
NM_015039	NMNAT2	nicotinamide nucleotide adenylyltransferase 2	-10.0198	1.47e-05	0.00277505
NM_014208	DSPP	dentin sialophosphoprotein	-9.32058	0.014114	0.157702
NM_017565	FAM20A	family with sequence similarity 20, member A	-9.13479	8.58e-07	0.00049101
NM_004407	DMP1	dentin matrix acidic phosphoprotein 1	-8.72986	0.000471208	0.022886
NM_001005340	GPNMB	glycoprotein (transmembrane) nmb	-7.95626	2.53e-06	0.00099102
NM_032148	SLC41A2	solute carrier family 41, member 2	-7.64635	0.00232102	0.0597702
NM_003326	TNFSF4	tumor necrosis factor (ligand) superfamily, member 4	-7.44636	0.000928522	0.0344549
ENST00000389074	FAM159B	family with sequence similarity 159, member B	-7.24216	0.00448507	0.0860251
NM_001885	CRYAB	crystallin, alpha B	-7.22344	5.13e-06	0.00148548
NM_001017425	KCNK2	potassium channel, subfamily K, member 2	-7.01899	0.00118766	0.0398361
NM_001010000	ARHGAP28	Rho GTPase activating protein 28	-6.73603	3.94e-05	0.00514205
NM_000444	PHEX	phosphate regulating endopeptidase homolog, X-linked	-6.63085	2.78e-05	0.00426601
NM_012413	QPCT	glutaminyl-peptide cyclotransferase	-6.14378	0.00780014	0.117044
NM_178813	AKAP14	A kinase (PRKA) anchor protein 14	-5.92024	3.36e-06	0.00116672
NM_182943	PLOD2	procollagen-lysine, 2-oxoglutarate 5-dioxygenase 2	-5.85997	3.98e-06	0.00124084
NM_177550	SLC13A5	solute carrier family 13 (sodium-dependent citrate transporter), member 5	-5.82876	0.000140326	0.0110644
NM_018342	TMEM144	transmembrane protein 144	-5.82321	4.57e-07	0.000362278
NM_018192	LEPREL1	leprecan-like 1	-5.70141	6.61e-05	0.0071008
NM_003670	BHLHE40	basic helix-loop-helix family, member e40	-5.63953	1.36e-05	0.00263753
NM_000877	IL1R1	interleukin 1 receptor, type I	-5.33285	0.00487502	0.0903122
NM_001128304	PLSCR4	phospholipid scramblase 4	-5.2329	0.000391753	0.0204775
NM_001098484	SLC4A4	solute carrier family 4, sodium bicarbonate cotransporter, member 4	-5.22077	9.35e-06	0.00216963
NM_004670	PAPSS2	3'-phosphoadenosine 5'-phosphosulfate synthase 2	-5.12763	0.0023701	0.0603005
NM_012464	TLL1	tolloid-like 1	-5.06068	1.09e-05	0.00237779
NM_001717	BNC1	basonuclin 1	-4.99641	5e-05	0.0058583
NM_000130	F5	coagulation factor V (proaccelerin, labile factor)	-4.9342	3.93e-05	0.00514205
NM_017899	TESC	tescalcin	-4.91764	0.000310771	0.0174933
NM_018837	SULF2	sulfatase 2	-4.90348	2.3e-09	1.43e-05
NM_006714	SMPDL3A	sphingomyelin phosphodiesterase, acid-like 3A	-4.88792	0.00268091	0.0647925
NM_016519	AMBN	ameloblastin (enamel matrix protein)	-4.80139	0.0143984	0.159383
NM_004447	EPS8	epidermal growth factor receptor pathway substrate 8	-4.77108	0.00026896	0.0161788
NM_153646	SLC24A4	solute carrier family 24 (sodium/potassium/calcium exchanger), member 4	-4.71624	6.84e-05	0.00729408
NM_017672	TRPM7	transient receptor potential cation channel, subfamily M, member 7	-4.62992	1.6e-05	0.00294759
NM_006418	OLFM4	olfactomedin 4	-4.57424	0.000926027	0.0344513
NM_032609	COX4I2	cytochrome c oxidase subunit IV isoform 2 (lung)	-4.51633	1.1e-05	0.00237864
NM_016429	COPZ2	coatomer protein complex, subunit zeta 2	-4.50764	0.00152771	0.0455808
NM_003654	CHST1	carbohydrate (keratan sulfate Gal-6) sulfotransferase 1	-4.46275	3.51e-06	0.00119303
NM_001135242	NDRG1	N-myc downstream regulated 1	-4.42504	8.31e-07	0.00049101
NM_133477	SYNPO2	synaptopodin 2	-4.38438	0.00371125	0.0770889
NM_004887	CXCL14	chemokine (C-X-C motif) ligand 14	-4.36401	0.0190135	0.180523
NM_017734	PALMD	palmdelphin	-4.27135	0.000186832	0.0131621
NM_182920	ADAMTS9	ADAM metallopeptidase with thrombospondin type 1 motif, 9	-4.18207	0.000232086	0.0149234
NM_012397	SERPINB13	serpin peptidase inhibitor, clade B (ovalbumin), member 13	-4.12307	0.00174853	0.0499445
NM_004961	GABRE	gamma-aminobutyric acid (GABA) A receptor, epsilon	-4.11715	2.49e-05	0.00402768
NM_001128424	C4orf18	family with sequence similarity 198, member B	-4.1137	1.78e-06	0.000779438
NM_001031804	MAF	v-maf musculoaponeurotic fibrosarcoma oncogene homolog (avian)	-4.03297	5.12e-06	0.00148548
AF314543	OCR1	ovarian cancer-related protein 1	-4.031	0.000127009	0.0104065
NM_001017402	LAMB3	laminin, beta 3	-3.92677	2.39e-05	0.00393033
NM_004598	SPOCK1	sparc/osteonectin, cwcv and kazal-like domains proteoglycan (testican) 1	-3.91827	0.00036903	0.0195351
NM_020382	SETD8	SET domain containing (lysine methyltransferase) 8	-3.82133	0.00449782	0.0862062
NM_004199	P4HA2	prolyl 4-hydroxylase, alpha polypeptide II	-3.78418	8.27e-05	0.00817268
BC028365	C7orf62	chromosome 7 open reading frame 62	-3.72549	0.000939495	0.0347582
NM_024637	GAL3ST4	galactose-3-O-sulfotransferase 4	-3.65164	2.4e-05	0.00393033
AL136588	MMP16	matrix metallopeptidase 16 (membrane-inserted)	-3.59607	3.64e-05	0.00494566
NM_013244	MGAT4C	mannosyl (alpha-1,3-)-glycoprotein beta-1,4-N-acetylglucosaminyltransferase, isozyme C (putative)	-3.56787	0.000119996	0.0101667
NM_023940	RASL11B	RAS-like, family 11, member B	-3.55293	8.28e-05	0.00817268
NM_212557	AMTN	amelotin	-3.52657	0.0033766	0.0734307
BC008502	C4orf34	chromosome 4 open reading frame 34	-3.47485	0.00429995	0.0842703
NM_000612	IGF2	insulin-like growth factor 2 (somatomedin A)	-3.46969	0.00430533	0.0843262
NM_000559	HBG1	hemoglobin, gamma A	-3.46093	0.00744749	0.113909
NM_004775	B4GALT6	UDP-Gal:betaGlcNAc beta 1,4- galactosyltransferase, polypeptide 6	-3.44806	0.0049535	0.0911886
NM_012081	ELL2	elongation factor, RNA polymerase II, 2	-3.41971	0.00428089	0.0840948
NM_000184	HBG2	hemoglobin, gamma G	-3.41364	0.0160598	0.167814
NM_014059	C13orf15	chromosome 13 open reading frame 15	-3.4054	0.006543	0.106274
NM_014751	MTSS1	metastasis suppressor 1	-3.40354	7.31e-07	0.000468313
NM_052966	FAM129A	family with sequence similarity 129, member A	-3.39672	1.5e-05	0.00278273
NM_197941	ADAMTS6	ADAM metallopeptidase with thrombospondin type 1 motif, 6	-3.39543	0.000267478	0.0161788
NM_014916	LMTK2	lemur tyrosine kinase 2	-3.38471	8.86e-07	0.00049101
NM_024636	STEAP4	STEAP family member 4	-3.34455	5.93e-05	0.00653466
NM_022073	EGLN3	egl nine homolog 3 (C. elegans)	-3.33842	1.37e-05	0.00264223
NM_014800	ELMO1		-3.3319	0.000708863	0.0291517
NM_000478	ALPL	alkaline phosphatase, liver/bone/kidney	-3.31336	2.22e-06	0.000894633
NM_005338	HIP1	huntingtin interacting protein 1	-3.28658	2.81e-05	0.00428952
NM_017983	WIPI1	WD repeat domain, phosphoinositide interacting 1	-3.23692	9.05e-05	0.00860898
NM_003257	TJP1	tight junction protein 1 (zona occludens 1)	-3.23298	5.96e-06	0.00163327
NM_030627	CPEB4	cytoplasmic polyadenylation element binding protein 4	-3.20704	4.87e-05	0.00576506
NM_021910	FXYD3	FXYD domain containing ion transport regulator 3	-3.19903	0.0002425	0.015275
NM_001134658	TMEM20	solute carrier family 35, member G1	-3.16936	6.06e-05	0.00657688
NM_152432	FLJ32810	Rho GTPase activating protein 42	-3.16399	0.0054747	0.0967061
NM_001143668	AMIGO2	adhesion molecule with Ig-like domain 2	-3.14917	0.00347693	0.0747393
NM_003558	PIP5K1B	phosphatidylinositol-4-phosphate 5-kinase, type I, beta	-3.14552	0.000177513	0.0128493
NM_177424	STX12	syntaxin 12	-3.14526	2.93e-05	0.00437392
NM_173582	PGM2L1	phosphoglucomutase 2-like 1	-3.08985	0.011029	0.139102
NM_001015001	CKMT1A	creatine kinase, mitochondrial 1A	-3.06705	0.00288889	0.0675422
NM_006287	TFPI	tissue factor pathway inhibitor (lipoprotein-associated coagulation inhibitor)	-3.02837	0.00587413	0.100613
NM_032731	TXNDC17	thioredoxin domain containing 17	-3.0212	0.00147361	0.0445543
NM_020809	ARHGAP20	Rho GTPase activating protein 20	-2.99797	0.000548346	0.024943
NM_002413	MGST2	microsomal glutathione S-transferase 2	-2.98738	0.0105384	0.135327
NM_002923	RGS2	regulator of G-protein signaling 2, 24kDa	-2.9626	0.00180034	0.0509605
NM_213599	ANO5	anoctamin 5	-2.95293	0.0356147	0.242359
NM_003633	ENC1	ectodermal-neural cortex 1 (with BTB-like domain)	-2.94111	2.25e-06	0.000894633
NM_001037442	RUFY3	RUN and FYVE domain containing 3	-2.91207	0.00127603	0.0415419
NM_001248	ENTPD3	ectonucleoside triphosphate diphosphohydrolase 3	-2.89044	0.00172566	0.0494674
NM_015326	SRGAP2	SLIT-ROBO Rho GTPase activating protein 2	-2.88466	0.000103792	0.00944255
NM_002031	FRK	fyn-related kinase	-2.88286	0.000154886	0.0116944
NM_006486	FBLN1	fibulin 1	-2.88183	3.99e-06	0.00124084
NM_001796	CDH8	cadherin 8, type 2	-2.87392	7.46e-06	0.00189645
NM_030916	PVRL4	poliovirus receptor-related 4	-2.8615	9.25e-05	0.00877709
NM_020188	C16orf61	chromosome 16 open reading frame 61	-2.84555	3.69e-05	0.00496299
NM_001711	BGN	biglycan	-2.83554	0.000282669	0.0165124
NM_024408	NOTCH2	notch 2	-2.82699	1.14e-05	0.00243824
NM_152520	ZNF385B	zinc finger protein 385B	-2.79232	9.04e-05	0.00860898
NM_144765	MPZL2	myelin protein zero-like 2	-2.77352	0.00147662	0.0445757
NM_002851	PTPRZ1	protein tyrosine phosphatase, receptor-type, Z polypeptide 1	-2.77034	0.00957668	0.128578
NM_015723	PNPLA8	patatin-like phospholipase domain containing 8	-2.74847	0.00801674	0.118334
NM_006283	TACC1	transforming, acidic coiled-coil containing protein 1	-2.74767	8.63e-05	0.00832686
NM_005461	MAFB	v-maf musculoaponeurotic fibrosarcoma oncogene homolog B (avian)	-2.73952	5.99e-05	0.00653466
NM_004481	GALNT2	UDP-N-acetyl-alpha-D-galactosamine:polypeptide N-acetylgalactosaminyltransferase 2 (GalNAc-T2)	-2.73038	0.000289935	0.0167895
NM_002357	MXD1	MAX dimerization protein 1	-2.73028	1.12e-06	0.000549062
NM_015207	OTUD3	OTU domain containing 3	-2.72761	8.05e-05	0.00809908
NM_001122	ADFP	perilipin 2	-2.68996	0.00229889	0.0594764
NM_181523	PIK3R1	phosphoinositide-3-kinase, regulatory subunit 1 (alpha)	-2.68613	8.13e-05	0.0081383
NM_172311	STON1-GTF2A1L	STON1-GTF2A1L readthrough	-2.67333	0.00407719	0.0820292
NM_033161	SURF4	surfeit 4	-2.65358	8.58e-05	0.00832686
NM_005100	AKAP12	A kinase (PRKA) anchor protein 12	-2.64595	0.000462445	0.0226109
NR_027330	C7orf54	SND1 intronic transcript 1 (non-protein coding)	-2.6456	0.00719089	0.111729
NM_000426	LAMA2	laminin, alpha 2	-2.6135	0.00689653	0.109402
NM_001608	ACADL	acyl-CoA dehydrogenase, long chain	-2.61327	0.000512537	0.0241044
NM_001004067	NOMO3	NODAL modulator 3	-2.59207	0.00606675	0.102129
NM_017655	GIPC2	GIPC PDZ domain containing family, member 2	-2.57629	0.0003353	0.0183024
NM_032849	C13orf33	chromosome 13 open reading frame 33	-2.57578	0.00102978	0.0365549
NM_002432	MNDA	myeloid cell nuclear differentiation antigen	-2.56758	0.000108273	0.00958823
NM_001257	CDH13	cadherin 13, H-cadherin (heart)	-2.56179	0.00581201	0.0998567
NM_030919	FAM83D	family with sequence similarity 83, member D	-2.55367	0.00252451	0.0622194
NM_014962	BTBD3	BTB (POZ) domain containing 3	-2.54241	0.0267765	0.21473
NM_001873	CPE	carboxypeptidase E	-2.53992	4.41e-05	0.00545713
NM_022763	FNDC3B	fibronectin type III domain containing 3B	-2.53163	0.00431247	0.0844164
NM_052918	SORCS1	sortilin-related VPS10 domain containing receptor 1	-2.53044	0.0113386	0.141007
NM_033104	STON2	stonin 2	-2.52141	0.000118965	0.0101405
NM_001012393	OPCML	opioid binding protein/cell adhesion molecule-like	-2.5174	0.00485237	0.0900874
NM_004736	XPR1	xenotropic and polytropic retrovirus receptor 1	-2.51603	0.00010365	0.00944255
NM_000291	PGK1	phosphoglycerate kinase 1	-2.51547	0.00119289	0.0399192
NM_018092	NETO2	neuropilin (NRP) and tolloid (TLL)-like 2	-2.51121	0.000105813	0.00950066
NR_026813	C15orf5	chromosome 15 open reading frame 5	-2.50614	0.0101927	0.133145
NM_021244	RRAGD	Ras-related GTP binding D	-2.50554	0.000157752	0.0118304
NM_002293	LAMC1	laminin, gamma 1 (formerly LAMB2)	-2.5052	5.15e-05	0.0059548
NM_000270	NP	purine nucleoside phosphorylase	-2.50064	0.0262339	0.212636
NM_173688	NKAIN3	fibronectin leucine rich transmembrane protein 2	-2.50018	0.00135186	0.0426664
NM_001110219	GJB6	gap junction protein, beta 6, 30kDa	-2.49915	0.000499342	0.0236846
NM_021069	SORBS2	sorbin and SH3 domain containing 2	-2.49052	0.000614147	0.0267626
NM_005414	SKIL	SKI-like oncogene	-2.48268	0.0167475	0.171333
NM_001109977	FAM160A1	family with sequence similarity 160, member A1	-2.47452	0.000913404	0.0341726
NM_001029874	REP15	RAB15 effector protein	-2.47375	0.00127337	0.0415419
NM_013261	PPARGC1A	peroxisome proliferator-activated receptor gamma, coactivator 1 alpha	-2.46411	6.97e-05	0.00739282
NM_002982	CCL2	chemokine (C-C motif) ligand 2	-2.46031	0.0377805	0.248858
NM_015344	LEPROTL1	leptin receptor overlapping transcript-like 1	-2.45664	0.0327916	0.233603
NM_153838	GPR115	G protein-coupled receptor 115	-2.4525	0.000558277	0.0252148
NM_001001936	AFAP1L2	actin filament associated protein 1-like 2	-2.45213	0.000127203	0.0104065
NM_017933	PID1	phosphotyrosine interaction domain containing 1	-2.44108	0.00132121	0.0420175
NM_004999	MYO6	myosin VI	-2.43967	0.00062045	0.0268495
NM_001508	GPR39	G protein-coupled receptor 39	-2.43341	0.000266658	0.0161729
NM_018176	LGI2	leucine-rich repeat LGI family, member 2	-2.42423	0.00506665	0.0921843
NM_152282	ACPL2	acid phosphatase-like 2	-2.42405	0.000467266	0.0227587
NM_000439	PCSK1	proprotein convertase subtilisin/kexin type 1	-2.42268	0.000490478	0.0234326
NM_001005187	OR6T1	olfactory receptor, family 6, subfamily T, member 1	-2.42116	0.0228279	0.199137
NM_024666	FLJ11506	alpha- and gamma-adaptin binding protein	-2.4128	0.00281568	0.0665865
NM_198129	LAMA3	laminin, alpha 3	-2.4101	0.000322777	0.0178234
NM_001002236	SERPINA1	serpin peptidase inhibitor, clade A (alpha-1 antiproteinase, antitrypsin), member 1	-2.40574	0.00315035	0.0705806
NM_023915	GPR87	G protein-coupled receptor 87	-2.40316	0.040671	0.25844
NM_033439	IL33	interleukin 33	-2.39533	0.000106996	0.00952577
NM_139167	SGCZ	sarcoglycan, zeta	-2.39307	0.0163268	0.169041
NM_020801	ARRDC3	arrestin domain containing 3	-2.38766	1.9e-05	0.00337916
NM_020362	C1orf128	PITH (C-terminal proteasome-interacting domain of thioredoxin-like) domain containing 1	-2.37761	0.0129872	0.151566
NM_001677	ATP1B1	ATPase, Na+/K+ transporting, beta 1 polypeptide	-2.37659	0.000497578	0.0236346
NM_005694	COX17	COX17 cytochrome c oxidase assembly homolog (S. cerevisiae)	-2.34612	0.0061188	0.102639
NM_022152	TMBIM1	transmembrane BAX inhibitor motif containing 1	-2.34203	0.000419731	0.0214353
NM_032013	NDRG3	NDRG family member 3	-2.33575	0.000380388	0.0200091
NM_203447	DOCK8	dedicator of cytokinesis 8	-2.32559	0.0073428	0.112851
NM_018704	CTTNBP2NL	CTTNBP2 N-terminal like	-2.32518	3.77e-05	0.00503688
NM_004691	ATP6V0D1	ATPase, H transporting, lysosomal 38kDa, V0 subunit d1	-2.3054	3.36e-05	0.00473289
NM_014848	SV2B	synaptic vesicle glycoprotein 2B	-2.29885	0.00283782	0.0667779
NM_139318	KCNH5	potassium voltage-gated channel, subfamily H (eag-related), member 5	-2.29877	0.00318864	0.0710515
NM_032507	PGBD1	piggyBac transposable element derived 1	-2.29423	0.00018737	0.0131621
NM_057159	LPAR1	lysophosphatidic acid receptor 1	-2.29396	0.0233668	0.201253
NM_001033553	CYTSB	sperm antigen with calponin homology and coiled-coil domains 1	-2.2921	0.000459997	0.0226109
NM_015473	HEATR5A	HEAT repeat containing 5A	-2.28371	0.018589	0.179293
NM_004748	CCPG1	cell cycle progression 1	-2.2795	0.0116255	0.143156
NM_004566	PFKFB3	6-phosphofructo-2-kinase/fructose-2,6-biphosphatase 3	-2.27285	0.000268473	0.0161788
NM_021102	SPINT2	serine peptidase inhibitor, Kunitz type, 2	-2.26874	0.00047357	0.022886
NM_012454	TIAM2	T-cell lymphoma invasion and metastasis 2	-2.2678	0.00604902	0.102129
NM_153341	RNF19B	ring finger protein 19B	-2.26712	0.00111863	0.0382411
NM_001001330	REEP3	receptor accessory protein 3	-2.25277	0.000235605	0.0150313
NM_001495	GFRA2	GDNF family receptor alpha 2	-2.24748	0.00360151	0.0759946
NM_004885	NPFFR2	neuropeptide FF receptor 2	-2.24452	0.00109456	0.0378067
NM_033632	FBXW7	F-box and WD repeat domain containing 7	-2.23503	0.0202319	0.186643
NM_013314	BLNK	B-cell linker	-2.23462	0.000737753	0.0298481
NM_003768	PEA15	phosphoprotein enriched in astrocytes 15	-2.22974	5.3e-05	0.0060286
NM_001447	FAT2	FAT tumor suppressor homolog 2 (Drosophila)	-2.22888	0.000238158	0.0151335
NR_003707	SNORA70B	small nucleolar RNA, H/ACA box 70B (retrotransposed)	-2.21648	0.0047105	0.0882147
NM_012434	SLC17A5	solute carrier family 17 (anion/sugar transporter), member 5	-2.20982	0.000765704	0.0303159
NM_001130020	ATP6V0A1	ATPase, H transporting, lysosomal V0 subunit a1	-2.20764	0.000923797	0.0344068
NM_014840	NUAK1	NUAK family, SNF1-like kinase, 1	-2.206	0.00339125	0.0734668
NM_015078	MCF2L2	MCF.2 cell line derived transforming sequence-like 2	-2.2051	8.78e-06	0.002074
NM_007220	CA5B	carbonic anhydrase VB, mitochondrial	-2.20178	0.00972287	0.129383
NM_014365	HSPB8	heat shock 22kDa protein 8	-2.19199	0.0249594	0.207612
NM_000175	GPI	glucose-6-phosphate isomerase	-2.19136	0.00115468	0.0391485
NM_138420	AHNAK2	AHNAK nucleoprotein 2	-2.18784	2.87e-05	0.00431702
NM_032021	TMEM133	transmembrane protein 133	-2.17893	0.0184062	0.178413
NM_000014	A2M	alpha-2-macroglobulin	-2.17764	0.0186174	0.179293
NM_152262	ZNF439	zinc finger protein 439	-2.17585	0.018269	0.177971
NM_004319	ASTN1	astrotactin 1	-2.16795	2.21e-05	0.00371548
NR_002980	SNORA50	small nucleolar RNA, H/ACA box 50	-2.16684	0.0151762	0.163482
NM_005233	EPHA3	EPH receptor A3	-2.16315	0.00637412	0.105042
NM_012141	INTS6	integrator complex subunit 6	-2.16271	0.00313487	0.0703856
NM_000197	HSD17B3	hydroxysteroid (17-beta) dehydrogenase 3	-2.15795	0.0348507	0.23981
NM_001338	CXADR	coxsackie virus and adenovirus receptor	-2.1547	0.00479793	0.0893534
NM_152423	MUM1L1	melanoma associated antigen (mutated) 1-like 1	-2.15403	0.00764838	0.115742
NM_006073	TRDN	triadin	-2.15213	0.0107775	0.137126
NM_181809	BMP8A	bone morphogenetic protein 8a	-2.13749	0.000366223	0.0194861
NM_016594	FKBP11	FK506 binding protein 11, 19 kDa	-2.13638	0.000531038	0.0245242
NM_178868	CMTM8	CKLF-like MARVEL transmembrane domain containing 8	-2.13302	0.00154422	0.0458244
NM_002338	LSAMP	limbic system-associated membrane protein	-2.13256	0.0115355	0.142575
NM_003680	YARS	tyrosyl-tRNA synthetase	-2.13218	0.00819783	0.119459
NM_012309	SHANK2	SH3 and multiple ankyrin repeat domains 2	-2.13216	1.26e-06	0.000597104
NM_015508	TIPARP	TCDD-inducible poly(ADP-ribose) polymerase	-2.12498	0.00413572	0.0828112
NM_178833	NHEDC2	solute carrier family 9, subfamily B (cation proton antiporter 2), member 2	-2.11986	0.000550367	0.0249667
NM_002748	MAPK6	mitogen-activated protein kinase 6	-2.1192	0.00024004	0.0151969
NM_006644	HSPH1	heat shock 105kDa/110kDa protein 1	-2.11296	0.0107837	0.137152
NM_017839	LPCAT2	lysophosphatidylcholine acyltransferase 2	-2.11217	0.00868731	0.122879
NM_006694	JTB	jumping translocation breakpoint	-2.11203	0.00387795	0.0792173
NM_182485	CPEB2	cytoplasmic polyadenylation element binding protein 2	-2.10878	0.0127418	0.150022
NM_020453	ATP10D	ATPase, class V, type 10D	-2.10801	0.00789502	0.118042
NM_152780	MAP7D2	MAP7 domain containing 2	-2.10793	0.00601462	0.101952
NM_020672	S100A14	S100 calcium binding protein A14	-2.10727	4.74e-05	0.00570106
NM_032315	SLC25A33	solute carrier family 25, member 33	-2.10241	0.0173102	0.173817
NM_019111	HLA-DRA	major histocompatibility complex, class II, DR alpha	-2.09534	0.00383614	0.0787669
NM_001103184	FMN1	formin 1	-2.09034	0.0223931	0.197098
NM_203487	PCDH9	protocadherin 9	-2.0897	0.0315766	0.230017
NM_004052	BNIP3	BCL2/adenovirus E1B 19kDa interacting protein 3	-2.08687	0.0110413	0.139102
NM_152772	TCP11L2	t-complex 11 (mouse)-like 2	-2.08074	0.000225816	0.0146106
NM_020142	NDUFA4L2	NADH dehydrogenase (ubiquinone) 1 alpha subcomplex, 4-like 2	-2.0802	0.00815569	0.119158
NM_152750	FLJ23834	cadherin-related family member 3	-2.08012	0.00227186	0.0590064
NM_144642	SYNPR	synaptoporin	-2.07901	0.0302641	0.225842
NM_172037	RDH10	retinol dehydrogenase 10 (all-trans)	-2.07555	0.00197884	0.0543642
NM_019080	NDFIP2	Nedd4 family interacting protein 2	-2.07324	0.000304485	0.0173603
NM_001497	B4GALT1	UDP-Gal:betaGlcNAc beta 1,4- galactosyltransferase, polypeptide 1	-2.06684	0.00583115	0.100031
NM_015328	AHCYL2	adenosylhomocysteinase-like 2	-2.06371	0.000103567	0.00944255
NM_001757	CBR1	carbonyl reductase 1	-2.06212	0.00365726	0.0764924
NM_173469	UBE2Q2	ubiquitin-conjugating enzyme E2Q family member 2	-2.06143	0.0108781	0.137879
NM_024728	C7orf10	chromosome 7 open reading frame 10	-2.06047	0.0343687	0.23861
NM_015101	GLT25D2	glycosyltransferase 25 domain containing 2	-2.05898	0.000361505	0.0193833
NM_012329	MMD	monocyte to macrophage differentiation-associated	-2.05858	0.00244578	0.0613233
NM_144646	IGJ	immunoglobulin J polypeptide, linker protein for immunoglobulin alpha and mu polypeptides	-2.05594	0.0352212	0.24108
NM_004414	RCAN1	regulator of calcineurin 1	-2.05433	4.28e-05	0.00545067
NM_002275	KRT15	keratin 15	-2.05217	0.00955533	0.128499
NM_013989	DIO2	deiodinase, iodothyronine, type II	-2.04926	0.0125438	0.148956
BC033223	SLC45A4	solute carrier family 45, member 4	-2.04764	0.00413069	0.0828112
NM_019851	FGF20	fibroblast growth factor 20	-2.0425	0.00195336	0.0538866
NM_001005184	OR6K6	olfactory receptor, family 6, subfamily K, member 6	-2.03855	0.0105118	0.135192
NM_006312	NCOR2	nuclear receptor corepressor 2	-2.03553	0.00317712	0.070999
NM_015071	ARHGAP26	Rho GTPase activating protein 26	-2.02854	0.000373415	0.0197359
NM_138820	HIGD2A	HIG1 hypoxia inducible domain family, member 2A	-2.02717	0.000321583	0.017787
NM_004004	GJB2	gap junction protein, beta 2, 26kDa	-2.02604	0.00496496	0.0912856
NM_001006636	GTDC1	glycosyltransferase-like domain containing 1	-2.02201	0.000850411	0.0324354
NM_001002915	IGFL2	IGF-like family member 2	-2.01951	0.0132184	0.153358
NM_005536	IMPA1	inositol(myo)-1(or 4)-monophosphatase 1	-2.01852	0.00531703	0.0949282
NM_152357	ZNF440	zinc finger protein 440	-2.01691	0.000619291	0.0268495
NM_000599	IGFBP5	insulin-like growth factor binding protein 5	-2.01399	0.000242679	0.015275
NM_004728	DDX21	DEAD (Asp-Glu-Ala-Asp) box polypeptide 21	-2.01373	0.0462385	0.273322
NM_033414	ZNF622	zinc finger protein 622	-2.01341	0.00170467	0.0491291
NM_001142550	WDR47	WD repeat domain 47	-2.01279	0.00447633	0.0859999
NM_003884	KAT2B	K(lysine) acetyltransferase 2B	-2.0089	0.00115511	0.0391485
NM_153605	CRYBG3	beta-gamma crystallin domain containing 3	-2.00815	0.00502366	0.0919307
NM_005328	HAS2	hyaluronan synthase 2	-2.00455	0.00452734	0.0862889
NM_022787	NMNAT1	nicotinamide nucleotide adenylyltransferase 1	-2.00388	0.006084	0.102364
NM_012249	RHOQ	ras homolog gene family, member Q	-2.00281	8.24e-06	0.00203311
NM_001145775	FKBP5	FK506 binding protein 5	-2.00237	0.0014392	0.0439739
NM_004130	GYG1	glycogenin 1	-2.001	0.0191635	0.181378
