# Supplementary material for: Cell cycle control, DNA damage repair, and apoptosis-related pathways control pre-ameloblasts differentiation during tooth development
Source: BMC Genomics. 2015 Aug 12;16(1):592. doi: 10.1186/s12864-015-1783-y (PMC4534026; doi:10.1186/s12864-015-1783-y)
Supplement: Additional file 2: Table S3. — Expression of selected genes in PABs compared to SABs. (XLS 40 kb) [file 12864_2015_1783_MOESM2_ESM.xls]

## Sheet: Table S3
#mRNA Accession: mRNA accession numbers of selected DEGs.
#Gene Symbol: gene symbols of selected DEGs.
#Description: gene functional description of selected DEGs.
#Fold-change: fold-changes of selected DEGs. A gene was considered up-regulated in PAB if the fold-change was larger than 2, and considered up-regulated in SAB if the fold-change was lesser than -2.
#p-value: p-values of DEGs.
#FDR: false discovery rates of DEGs
The expression of selected genes in PABs compared to SABs
mRNA Accession	Gene Symbol	Description	Fold-change	p-value	FDR
Genes control cell cycle
NM_001786	CDC2	cyclin-dependent kinase 1	4.39443	2.11e-07	0.000219378
NM_003948	CDKL2	cyclin-dependent kinase-like 2 (CDC2-related kinase)	2.60703	0.00253595	0.0624552
NM_001259	CDK6	cyclin-dependent kinase 6	2.34416	0.00208089	0.0560124
NM_138375	CABLES1	Cdk5 and Abl enzyme substrate 1	2.3111	0.000834109	0.0319601
NM_001237	CCNA2	cyclin A2	3.31043	0.00139433	0.0432683
NM_031966	CCNB1	cyclin B1	3.97043	7.81e-05	0.00790763
NM_004701	CCNB2	cyclin B2	3.44335	2.16e-05	0.00366422
NM_057749	CCNE2	cyclin E2	5.30893	1.33e-05	0.00261006
NM_021178	CCNB1IP1	cyclin B1 interacting protein 1, E3 ubiquitin protein ligase	2.6667	8.7e-06	0.002074
NM_005192	CDKN3	cyclin-dependent kinase inhibitor 3	11.8261	6.02e-06	0.00163327
BX641032	WEE1	WEE1 homolog (S. pombe)	15.4675	0.00278128	0.0661798
Genes related to DNA damage and apoptosis
NM_022045	MTBP	Mdm2, transformed 3T3 cell double minute 2, p53 binding protein (mouse) binding protein, 104kDa	2.31519	0.000284224	0.0165451
NM_000251	MSH2	mutS homolog 2, colon cancer, nonpolyposis type 1 (E. coli)	2.19879	0.00290207	0.0675737
NM_174930	PMS2L5	postmeiotic segregation increased 2 pseudogene 5	2.2706	2.78e-05	0.00426601
NM_024945	RMI1	RMI1, RecQ mediated genome instability 1, homolog (S. cerevisiae)	3.78611	2.11e-05	0.00362294
NM_130398	EXO1	exonuclease 1	4.43259	1.43e-08	4.76e-05
NM_001226	CASP6	caspase 6, apoptosis-related cysteine peptidase	2.03872	0.0023915	0.0605549
NM_012115	CASP8AP2	caspase 8 associated protein 2	2.0688	0.00186941	0.0524395
Genes associated with extracellular matrix and adhesion
NM_016519	AMBN	ameloblastin (enamel matrix protein)	-4.80139	0.0143984	0.159383
NM_031889	ENAM	enamelin	-10.7817	0.00315532	0.0705806
NM_212557	AMTN	amelotin	-3.52657	0.0033766	0.0734307
NM_004771	MMP20	matrix metallopeptidase 20	-26.4125	9.2e-07	0.00049101
NM_014208	DSPP	dentin sialophosphoprotein	-9.32058	0.014114	0.157702
NM_004407	DMP1	dentin matrix acidic phosphoprotein 1	-8.72986	0.000471208	0.022886
NM_000444	PHEX	phosphate regulating endopeptidase homolog, X-linked	-6.63085	2.78e-05	0.00426601
NM_000478	ALPL	alkaline phosphatase, liver/bone/kidney	-3.31336	2.22e-06	0.000894633
AL136588	MMP16	matrix metallopeptidase 16 (membrane-inserted)	-3.59607	3.64e-05	0.00494566
NM_001796	CDH8	cadherin 8, type 2	-2.87392	7.46e-06	0.00189645
NM_001257	CDH13	cadherin 13, H-cadherin (heart)	-2.56179	0.00581201	0.0998567
NM_002293	LAMC1	laminin, gamma 1 (formerly LAMB2)	-2.5052	5.15e-05	0.0059548
NM_005562	LAMC2	laminin, gamma 2	-10.0662	2.56e-05	0.00409998
NM_198129	LAMA3	laminin, alpha 3	-2.4101	0.000322777	0.0178234
NM_000426	LAMA2	laminin, alpha 2	-2.6135	0.00689653	0.109402
NM_001143668	AMIGO2	adhesion molecule with Ig-like domain 2	-3.14917	0.00347693	0.0747393
NM_144646	IGJ	immunoglobulin J polypeptide, linker protein for immunoglobulin alpha and mu polypeptides	-2.05594	0.0352212	0.24108
Genes encoding transcription factors and members of signaling pathways
NM_001135599	TGFB2	transforming growth factor, beta 2	4.10328	0.000259619	0.0159493
NM_181809	BMP8A	bone morphogenetic protein 8a	-2.13749	0.000366223	0.0194861
NM_019851	FGF20	fibroblast growth factor 20	-2.0425	0.00195336	0.0538866
NM_005841	SPRY1	sprouty homolog 1, antagonist of FGF signaling (Drosophila)	2.00974	0.00498482	0.0915496
NM_005842	SPRY2	sprouty homolog 2 (Drosophila)	6.42217	1.93e-07	0.000215748
NM_030964	SPRY4	sprouty homolog 4 (Drosophila)	6.04354	2.13e-05	0.00364348
NM_003246	THBS1	thrombospondin 1	2.57793	7.79e-05	0.0079034
NM_001128205	SULF1	sulfatase 1	2.30973	0.00682533	0.108752
NM_002748	MAPK6	mitogen-activated protein kinase 6	-2.1192	0.00024004	0.0151969
NM_138980	MAPK10	mitogen-activated protein kinase 10	2.43056	0.00511207	0.0925284
NM_001315	MAPK14	mitogen-activated protein kinase 14	2.14894	0.00124726	0.0410609
NM_153840	GPR110	G protein-coupled receptor 110	3.27662	0.00107092	0.0372445
NM_013296	GPSM2	G-protein signaling modulator 2	3.75396	0.000414345	0.0212773
NM_017563	IL17RD	interleukin 17 receptor D	6.68106	1.05e-06	0.000538495
NM_000877	IL1R1	interleukin 1 receptor, type I	-5.33285	0.00487502	0.0903122
NM_033439	IL33	interleukin 33	-2.39533	0.000106996	0.00952577
NM_005221	DLX5	distal-less homeobox 5	2.45764	0.00372197	0.0772563
NM_003220	TFAP2A	transcription factor AP-2 alpha (activating enhancer binding protein 2 alpha)	3.31941	0.000473544	0.022886
Genes encoding transporters and ion channels
NM_153646	SLC24A4	solute carrier family 24 (sodium/potassium/calcium exchanger), member 4	-4.71624	6.84e-05	0.00729408
NM_005073	SLC15A1	solute carrier family 15 (oligopeptide transporter), member 1	-21.5823	6.42e-06	0.00171686
NM_014331	SLC7A11	solute carrier family 7 (anionic amino acid transporter light chain, xc- system), member 11	-18.4884	1.24e-05	0.00252842
NM_032148	SLC41A2	solute carrier family 41, member 2	-7.64635	0.00232102	0.0597702
NM_177550	SLC13A5	solute carrier family 13 (sodium-dependent citrate transporter), member 5	-5.82876	0.000140326	0.0110644
NM_001098484	SLC4A4	solute carrier family 4, sodium bicarbonate cotransporter, member 4	-5.22077	9.35e-06	0.00216963
NM_012434	SLC17A5	solute carrier family 17 (anion/sugar transporter), member 5	-2.20982	0.000765704	0.0303159
NM_032315	SLC25A33	solute carrier family 25, member 33	-2.10241	0.0173102	0.173817
BC033223	SLC45A4	solute carrier family 45, member 4	-2.04764	0.00413069	0.0828112
NM_000441	SLC26A4	solute carrier family 26, member 4	3.20798	8.45e-06	0.00205425
NM_003615	SLC4A7	solute carrier family 4, sodium bicarbonate cotransporter, member 7	2.70374	0.000378877	0.0199612
NM_012243	SLC35A3	solute carrier family 35 (UDP-N-acetylglucosamine (UDP-GlcNAc) transporter), member A3	2.17384	0.00189054	0.0526477
NM_003645	SLC27A2	solute carrier family 27 (fatty acid transporter), member 2	2.16538	0.00878235	0.123361
NM_018593	SLC16A10	solute carrier family 16, member 10 (aromatic amino acid transporter)	2.08476	0.045092	0.271053
NM_001029858	SLC35F1	solute carrier family 35, member F1	2.03865	0.00230136	0.059494
NM_017672	TRPM7	transient receptor potential cation channel, subfamily M, member 7	-4.62992	1.6e-05	0.00294759
NM_007332	TRPA1	transient receptor potential cation channel, subfamily A, member 1	20.2238	1.58e-11	3.17e-07
NM_003304	TRPC1	transient receptor potential cation channel, subfamily C, member 1	2.05714	0.00106285	0.0372117
NM_001677	ATP1B1	ATPase, Na+/K+ transporting, beta 1 polypeptide	-2.37659	0.000497578	0.0236346
NM_001130020	ATP6V0A1	ATPase, H transporting, lysosomal V0 subunit a1	-2.20764	0.000923797	0.00473289
NM_004691	ATP6V0D1	ATPase, H transporting, lysosomal 38kDa, V0 subunit d1	-2.3054	3.36e-05	0.0344068
