# Supplementary material for: Cell cycle control, DNA damage repair, and apoptosis-related pathways control pre-ameloblasts differentiation during tooth development
Source: BMC Genomics. 2015 Aug 12;16(1):592. doi: 10.1186/s12864-015-1783-y (PMC4534026; doi:10.1186/s12864-015-1783-y)
Supplement: Additional file 3: Table S4 and Table S5. — Selected connections, including gene symbols of nodes and adjacency, in the brown and blue modules. Table S6 and Table S7: Selected connections with membership measure and gene significance in the brown and blue modules. (XLS 933 kb) [file 12864_2015_1783_MOESM3_ESM.xls]

## Sheet: Table S4
#Node 1: gene symbol of one node.
#Node 2: gene symbol of the other node.
#Adjacency: adjacency value of the edge that connects "Node1" and "Node2".
Genes coexpressed relationship in brown module
Node 1	Node 2	Adjacency
SEPT11	DCP2	0.426947
SEPT11	FAM47C	0.424579
SEPT11	HIST1H2AM	0.420291
SEPT11	MBNL3	0.428721
SEPT11	NEUROG1	0.420488
SEPT11	NME5	0.420524
A4GNT	RLIM	0.420756
AADAT	C5orf30	0.424601
AADAT	C6orf173	0.429137
AADAT	C7orf33	0.420763
AADAT	CAMK4	0.423229
AADAT	CHRNA6	0.426922
AADAT	CSPP1	0.427143
AADAT	DEPDC1B	0.433278
AADAT	DKC1	0.429814
AADAT	EEF1A1	0.420405
AADAT	GPM6B	0.420556
AADAT	MCM4	0.428802
AADAT	MLF1IP	0.427946
AADAT	OR2A14	0.423705
AADAT	RIMS2	0.42068
AADAT	SRPK1	0.428038
AADAT	TAAR1	0.431605
AADAT	UBE2NL	0.420344
AAK1	TOMM70A	0.420266
ABCD3	ADM	0.424926
ABCD3	AGAP4	0.421829
ABCD3	AMELY	0.423801
ABCD3	ASF1A	0.424714
ABCD3	ATOH8	0.424908
ABCD3	ATR	0.423853
ABCD3	BBS2	0.433561
ABCD3	C16orf57	0.430973
ABCD3	CA5BP	0.431342
ABCD3	CABIN1	0.424712
ABCD3	CADM3	0.421148
ABCD3	CCDC70	0.430046
ABCD3	CEP57	0.433225
ABCD3	CRIM1	0.422497
ABCD3	CYB5B	0.425615
ABCD3	CYP27A1	0.429624
ABCD3	DHX57	0.432858
ABCD3	ELP1P	0.430842
ABCD3	FAM156A	0.422446
ABCD3	FBXL4	0.430054
ABCD3	GFRA2	0.428173
ABCD3	GUCY1A3	0.433853
ABCD3	JUNB	0.422629
ABCD3	LILRA2	0.430721
ABCD3	LOC100132728	0.434952
ABCD3	LRRC40	0.421315
ABCD3	MAGEB18	0.431779
ABCD3	MANSC1	0.429801
ABCD3	MIS12	0.426869
ABCD3	MRE11A	0.42836
ABCD3	MRPL3	0.429391
ABCD3	MSH2	0.435523
ABCD3	NBAS	0.422744
ABCD3	NOC4L	0.423972
ABCD3	NTAN1	0.431031
ABCD3	OR2J2	0.430508
ABCD3	PAN3	0.438562
ABCD3	PARP16	0.420302
ABCD3	PCDH8	0.428375
ABCD3	PMS2L1	0.423254
ABCD3	PPAP2B	0.430681
ABCD3	PRKCI	0.428839
ABCD3	PUS10	0.435873
ABCD3	RAB3GAP2	0.421199
ABCD3	RAB3IP	0.424107
ABCD3	RAP1GAP	0.42249
ABCD3	RBM39	0.424391
ABCD3	RBM9	0.429686
ABCD3	RGSL1	0.420645
ABCD3	RLIM	0.421677
ABCD3	RPL24	0.42505
ABCD3	RRP15	0.432659
ABCD3	SCCPDH	0.428788
ABCD3	SET	0.422846
ABCD3	SLC38A3	0.422007
ABCD3	SMARCAD1	0.43666
ABCD3	SMCHD1	0.42085
ABCD3	SNORD12C	0.421231
ABCD3	SNORD80	0.426929
ABCD3	SOX5	0.423097
ABCD3	SPRYD4	0.426316
ABCD3	TAF1D	0.426604
ABCD3	TBC1D19	0.422674
ABCD3	TBC1D3P2	0.424222
ABCD3	TC2N	0.427267
ABCD3	THADA	0.426322
ABCD3	THUMPD3	0.421378
ABCD3	TTC12	0.435271
ABCD3	TTC14	0.435745
ABCD3	UBE2N	0.421658
ABCD3	XRN2	0.428233
ABCD3	ZNF100	0.438225
ABCD3	ZNF286A	0.429336
ABCD3	ZNF518A	0.423482
ABCE1	CKS2	0.42232
ABCE1	NEUROG1	0.420654
ABCE1	TMSL3	0.420336
ABCE1	TSPAN12	0.421597
ABCE1	XRCC2	0.424357
ABCE1	ZFYVE16	0.4334
ABI2	C21orf125	0.420539
ABI2	DNAJB3	0.425213
ABI2	TMEM71	0.423082
ACAP1	LOC342541	0.420884
ACAT2	MYBL1	0.422579
ACAT2	NUP62CL	0.422227
ACAT2	TMEM2	0.420558
ACVR2A	ABCE1	0.42022
ACVR2A	ACAT2	0.420277
ACVR2A	ALS2CR4	0.431947
ACVR2A	ANAPC1	0.425867
ACVR2A	ANKRD32	0.426523
ACVR2A	C6orf173	0.42035
ACVR2A	CKS2	0.429614
ACVR2A	DIAPH1	0.427043
ACVR2A	ETV1	0.427955
ACVR2A	FANCL	0.426345
ACVR2A	HMGB2	0.434529
ACVR2A	METT5D1	0.420624
ACVR2A	MICAL3	0.422698
ACVR2A	MLF1IP	0.426177
ACVR2A	MTSS1	0.422389
ACVR2A	MYBL1	0.4211
ACVR2A	N6AMT1	0.426919
ACVR2A	NEUROG1	0.425995
ACVR2A	NME5	0.422605
ACVR2A	OR2A14	0.420339
ACVR2A	PHACTR2	0.423931
ACVR2A	PLXNB2	0.4226
ACVR2A	PMS2L5	0.434295
ACVR2A	PPIA	0.422029
ACVR2A	RALGPS1	0.426499
ACVR2A	RBMX	0.428421
ACVR2A	RUNX1	0.422732
ACVR2A	TMEM144	0.424597
ACVR2A	TMSB4X	0.423715
ACVR2A	TMSB4X	0.423208
ACVR2A	TPX2	0.420746
ACVR2A	UNC5C	0.429706
ACVR2A	XRCC2	0.42469
ACVR2A	ZFYVE16	0.429683
ACVR2B	ENC1	0.420514
ACVR2B	WWC3	0.422345
ADAM22	MYBL1	0.425581
ADAM22	TMEM2	0.428639
ADAMTS10	ASB11	0.421679
ADAMTS10	CAND2	0.429674
ADAMTS10	CCDC14	0.424649
ADAMTS10	CEP97	0.420512
ADAMTS10	DNAJB3	0.420646
ADAMTS10	ESR1	0.422759
ADAMTS10	LAMB1	0.420728
ADAMTS10	RNF183	0.420231
ADAMTS10	SNRPE	0.421677
ADAMTS12	RUNX2	0.420634
ADAMTS19	ENC1	0.422246
ADAMTS19	HIST1H3I	0.421259
ADAMTS19	HIST1H4C	0.420827
ADAMTS19	NUP62CL	0.420499
ADAMTS19	TTK	0.424626
ADAMTS19	WWC3	0.425671
ADAMTSL3	ANKRD36	0.428435
ADAMTSL3	ATP8A1	0.424412
ADAMTSL3	BUB1	0.426412
ADAMTSL3	CENPE	0.429733
ADAMTSL3	DKC1	0.428772
ADAMTSL3	EIF1B	0.422675
ADAMTSL3	ESCO2	0.427173
ADAMTSL3	ETV1	0.433438
ADAMTSL3	FBN1	0.423133
ADAMTSL3	HIST1H2AL	0.424731
ADAMTSL3	HIST1H2BH	0.422409
ADAMTSL3	HIST1H2BM	0.424337
ADAMTSL3	HIST1H3G	0.424986
ADAMTSL3	HIST1H3I	0.421016
ADAMTSL3	HIST1H4F	0.434533
ADAMTSL3	HMGB1L10	0.423833
ADAMTSL3	HMGCR	0.429266
ADAMTSL3	KDM5C	0.425733
ADAMTSL3	MCF2L2	0.421289
ADAMTSL3	MXD1	0.424226
ADAMTSL3	NCAPG	0.421298
ADAMTSL3	NDRG1	0.434029
ADAMTSL3	PHF20	0.420485
ADAMTSL3	PTMA	0.423129
ADAMTSL3	RPS19	0.425934
ADAMTSL3	SMARCA1	0.425048
ADAMTSL3	SPC25	0.429868
ADAMTSL3	STIM2	0.426431
ADAMTSL3	SULF2	0.420418
ADAMTSL3	TPK1	0.423658
ADAMTSL3	TRPA1	0.423553
ADAMTSL3	TTN	0.425943
ADAMTSL3	TYMS	0.423045
ADAMTSL3	UNC5C	0.432735
ADAMTSL3	WFDC2	0.42247
ADM	AMELY	0.426215
ADM	ANK1	0.434493
ADM	ATOH8	0.423509
ADM	ATR	0.426651
ADM	C22orf9	0.429778
ADM	CA5BP	0.435218
ADM	CCDC70	0.422696
ADM	CEBPA	0.423663
ADM	CNOT1	0.422916
ADM	CYB5B	0.43482
ADM	CYP27A1	0.431735
ADM	FAM156A	0.434897
ADM	FLJ11292	0.425034
ADM	FLJ25715	0.430885
ADM	GUCY1A3	0.423142
ADM	HERC2	0.42535
ADM	ITGAL	0.428171
ADM	KARS	0.431373
ADM	KDM6A	0.429037
ADM	KRIT1	0.424193
ADM	LILRA2	0.435634
ADM	LRLE1	0.43036
ADM	MAGEB18	0.426018
ADM	MANSC1	0.43632
ADM	MBD3L2	0.421428
ADM	MRE11A	0.430913
ADM	MRPL3	0.431961
ADM	NBAS	0.425737
ADM	NOC4L	0.422126
ADM	P2RX1	0.431296
ADM	PAN3	0.42796
ADM	PHOX2A	0.423266
ADM	PMS2L1	0.423267
ADM	PMS2L1	0.427626
ADM	PRKCI	0.429624
ADM	PUS10	0.42583
ADM	RAB3IP	0.422071
ADM	RBM39	0.433512
ADM	RELB	0.42318
ADM	RLIM	0.432248
ADM	SET	0.436579
ADM	SHISA5	0.420817
ADM	SMCHD1	0.436656
ADM	SNRPF	0.422293
ADM	TAF1D	0.423849
ADM	TBC1D19	0.426593
ADM	TTC12	0.421451
ADM	TTC14	0.429357
ADM	XRN2	0.422051
AEBP2	BCAT1	0.42023
AES	ACSL4	0.428532
AES	CEBPA	0.425885
AES	HIST1H1A	0.428468
AES	MRAP2	0.420054
AGAP4	AMELY	0.427105
AGAP4	ASF1A	0.425346
AGAP4	ATG2A	0.428807
AGAP4	CSE1L	0.423039
AGAP4	DHX57	0.439901
AGAP4	DLEU2	0.425967
AGAP4	EIF2S3	0.428475
AGAP4	FRZB	0.421838
AGAP4	GFRA2	0.424232
AGAP4	GLCE	0.420115
AGAP4	KCNE4	0.420455
AGAP4	LIG3	0.420115
AGAP4	MRPL38	0.431315
AGAP4	MSH2	0.441065
AGAP4	OR2J2	0.421662
AGAP4	PARP16	0.431158
AGAP4	PCDH8	0.425738
AGAP4	POLR3F	0.432064
AGAP4	PTMA	0.425556
AGAP4	RPS11	0.422859
AGAP4	SCAMP1	0.425787
AGAP4	SMARCAD1	0.433369
AGAP4	SPR	0.430273
AGAP4	TCEAL6	0.429291
AGAP4	TMEM123	0.42436
AGAP4	TMEM38A	0.427925
AGAP4	UBE2N	0.424981
AGAP4	XRN2	0.425774
AIDA	DHX57	0.428769
AIDA	EIF2S3	0.420676
AIDA	MSH2	0.426578
AIDA	POR	0.420368
AIDA	TMEM123	0.429949
AIDA	TMEM38A	0.432178
AIDA	TXNDC6	0.420887
AIP	AADAT	0.420326
AIP	ADAMTSL3	0.425291
AIP	ANAPC1	0.420512
AIP	ATP8A1	0.422819
AIP	BMP6	0.428827
AIP	BRCA2	0.427308
AIP	BUB1	0.430737
AIP	C3AR1	0.432335
AIP	C4orf21	0.423199
AIP	CDKL2	0.426968
AIP	CENPE	0.422765
AIP	CHRNA6	0.420774
AIP	CHST1	0.422935
AIP	CRYAB	0.425954
AIP	CSPP1	0.424019
AIP	DEPDC1B	0.427354
AIP	DKC1	0.429631
AIP	EEF1A1	0.423266
AIP	EFEMP1	0.423222
AIP	ETV1	0.420206
AIP	FAM9A	0.424552
AIP	FBN1	0.426677
AIP	GTF3C3	0.420059
AIP	HIST1H2AL	0.423053
AIP	HJURP	0.42171
AIP	HMGCR	0.425837
AIP	IGFBP5	0.424696
AIP	IL17RD	0.425375
AIP	LRRC49	0.420901
AIP	MACROD2	0.420088
AIP	MCF2L2	0.424553
AIP	MLF1IP	0.421794
AIP	MMP20	0.427213
AIP	NCAPG	0.429146
AIP	OR2A14	0.425882
AIP	PAPD5	0.428887
AIP	POLQ	0.426499
AIP	PTMA	0.430424
AIP	RPL36A	0.422781
AIP	SHANK2	0.422044
AIP	SMARCA1	0.427081
AIP	SNRPN	0.426124
AIP	SNRPN	0.42276
AIP	STIM2	0.431336
AIP	SULF2	0.422532
AIP	TAAR1	0.423264
AIP	TRIB2	0.42466
AIP	WDHD1	0.422702
AIP	ZNF167	0.42491
ALG10	FRZB	0.424093
ALG10	SNRPF	0.420624
ALG10	TAF1C	0.423371
ALG10B	CABIN1	0.420419
ALG10B	FRZB	0.427053
ALG10B	POR	0.427009
ALG10B	TAF1C	0.421166
ALOX5	ANXA3	0.42523
ALOX5	BCCIP	0.426625
ALOX5	CHRFAM7A	0.4213
ALOX5	MRAP2	0.420035
ALOX5	NHSL2	0.426611
ALOX5	RPL30	0.420656
ALOX5	TMEM2	0.426086
ALOX5	TMPO	0.421147
ALOX5	TSN	0.424678
ALOXE3	CAND2	0.423365
ALOXE3	CEP97	0.430458
ALOXE3	DNAJB3	0.427078
ALOXE3	ESR1	0.43071
ALOXE3	FAM43A	0.420277
ALOXE3	IL11	0.422856
ALOXE3	MBD3L2	0.420201
ALOXE3	POLR3H	0.42005
ALOXE3	RELB	0.4265
ALOXE3	RNASEN	0.423022
ALOXE3	SUMO1P1	0.427303
ALOXE3	TMEM158	0.427337
ALPL	ACAT2	0.424059
ALPL	ANAPC1	0.423306
ALPL	ANAPC1	0.421871
ALPL	ARRDC3	0.424144
ALPL	C1orf14	0.420954
ALPL	C4orf18	0.421809
ALPL	CADM1	0.428312
ALPL	CENPK	0.424163
ALPL	CHRFAM7A	0.42411
ALPL	CXXC4	0.423073
ALPL	DEPDC4	0.421266
ALPL	EXD2	0.420201
ALPL	FAM111B	0.420936
ALPL	FANCL	0.42278
ALPL	HIST1H2BL	0.420907
ALPL	HS2ST1	0.426411
ALPL	IPO13	0.422246
ALPL	LYPLA2	0.429225
ALPL	MIRHG1	0.421311
ALPL	MRAP2	0.431411
ALPL	MYBL1	0.430502
ALPL	NFIB	0.422538
ALPL	PHF14	0.421428
ALPL	PPIA	0.424123
ALPL	RGS2	0.430815
ALPL	RHOQ	0.421613
ALPL	TCTN2	0.423776
ALPL	TMEM2	0.427045
ALPL	TMPO	0.43355
ALPL	TSN	0.431619
ALPL	VWDE	0.428515
ALPL	ZWILCH	0.424271
ALS2CR4	ABCE1	0.427722
ALS2CR4	ANKRD32	0.424351
ALS2CR4	C5orf36	0.425473
ALS2CR4	C6orf173	0.420029
ALS2CR4	CCNE2	0.422794
ALS2CR4	CKS2	0.425132
ALS2CR4	COX4I2	0.423767
ALS2CR4	DKC1	0.420255
ALS2CR4	FANCC	0.427006
ALS2CR4	HIST1H2BJ	0.42413
ALS2CR4	HMGB2	0.424936
ALS2CR4	LIN54	0.426864
ALS2CR4	NEUROG1	0.420511
ALS2CR4	PLXNB2	0.428736
ALS2CR4	PMS2L5	0.428072
ALS2CR4	PRPF4	0.427862
ALS2CR4	RNF122	0.420155
ALS2CR4	RUNX1	0.429534
ALS2CR4	TIGD5	0.421228
ALS2CR4	TMSB4X	0.424382
ALS2CR4	TMSB4X	0.430365
ALS2CR4	TMSB4X	0.432197
ALS2CR4	TMSL3	0.429077
ALS2CR4	UNC5C	0.423484
ALS2CR4	ZFYVE16	0.422996
AMBRA1	ADAMTS19	0.42122
AMBRA1	ESCO2	0.42882
AMBRA1	ETV1	0.426484
AMBRA1	ETV5	0.423502
AMBRA1	FBXO39	0.420614
AMBRA1	HIST1H3I	0.425442
AMBRA1	HIST1H4F	0.428184
AMBRA1	HMGB1L10	0.431625
AMBRA1	KNTC1	0.425475
AMBRA1	NDRG1	0.428072
AMBRA1	PDE5A	0.423475
AMBRA1	QTRTD1	0.426852
AMBRA1	SGCG	0.431761
AMBRA1	SNRPN	0.430222
AMBRA1	SULF2	0.420988
AMBRA1	TENC1	0.424753
AMBRA1	TMSB4X	0.421104
AMBRA1	TRPA1	0.425031
AMBRA1	UNC5C	0.424014
AMELY	OR2J2	0.428318
ANAPC1	ABCE1	0.42184
ANAPC1	ACAT2	0.429446
ANAPC1	ACVR2A	0.430042
ANAPC1	ACVR2B	0.426507
ANAPC1	ADAMTS19	0.427462
ANAPC1	ALS2CR4	0.426469
ANAPC1	ANKRD32	0.420913
ANAPC1	ANXA6	0.420772
ANAPC1	C5orf36	0.422946
ANAPC1	C6orf173	0.422006
ANAPC1	CENPE	0.426534
ANAPC1	COX4I2	0.421556
ANAPC1	CSPP1	0.422028
ANAPC1	DKC1	0.425052
ANAPC1	ENC1	0.422115
ANAPC1	ESCO2	0.429842
ANAPC1	ETV1	0.434937
ANAPC1	HIST1H2BL	0.422658
ANAPC1	HIST1H3I	0.425233
ANAPC1	HIST1H4F	0.427729
ANAPC1	HMGB1L10	0.425785
ANAPC1	HMGB2	0.426742
ANAPC1	HMGB2	0.432314
ANAPC1	HMGCR	0.423308
ANAPC1	MCF2L2	0.421639
ANAPC1	MLF1IP	0.423536
ANAPC1	MTSS1	0.43187
ANAPC1	MYBL1	0.425735
ANAPC1	MYLIP	0.421323
ANAPC1	NCAPG	0.421084
ANAPC1	NDRG1	0.428111
ANAPC1	NME5	0.420729
ANAPC1	PDE5A	0.420706
ANAPC1	PHACTR2	0.423812
ANAPC1	PMS2L5	0.429492
ANAPC1	PRPF4	0.422247
ANAPC1	PRPS1L1	0.425519
ANAPC1	PSMG1	0.421002
ANAPC1	PTGES	0.426573
ANAPC1	QTRTD1	0.420887
ANAPC1	RBMX	0.424099
ANAPC1	RUNX1	0.425002
ANAPC1	SULF2	0.424015
ANAPC1	TMSB4X	0.429031
ANAPC1	TMSB4X	0.432675
ANAPC1	TMSB4X	0.422677
ANAPC1	TMSL3	0.422491
ANAPC1	TPX2	0.424582
ANAPC1	TRPA1	0.421919
ANAPC1	UNC5C	0.423472
ANAPC1	UNC5C	0.435348
ANAPC1	ZFYVE16	0.422041
ANK1	AMELY	0.42419
ANK1	KDM6A	0.431493
ANK1	SLITRK2	0.42422
ANKRD32	TMSB4X	0.423587
ANKRD36	ATP8A1	0.425456
ANKRD36	ESCO2	0.420836
ANKRD36	ETV1	0.421659
ANKRD36	HIST1H2AL	0.426769
ANKRD36	HIST1H3I	0.425416
ANKRD36	HIST1H4F	0.420582
ANKRD36	HMGB1L10	0.420233
ANKRD36	STIM2	0.424643
ANKRD36	SULF2	0.426262
ANKRD36	TRPA1	0.428726
ANKRD36B	ABCE1	0.421947
ANKRD36B	ACVR2A	0.429986
ANKRD36B	ALS2CR4	0.424452
ANKRD36B	ANAPC1	0.42868
ANKRD36B	HMGB2	0.420939
ANKRD36B	MRAP2	0.420644
ANKRD36B	MYBL1	0.42369
ANKRD36B	TMSB4X	0.430306
ANKRD36B	TMSL3	0.425819
ANLN	CHRNA6	0.422643
ANLN	EZH2	0.423616
ANLN	SEMA3A	0.421712
ANLN	SMC2	0.421226
ANXA3	EXOSC9	0.420086
ANXA3	MARCKS	0.423465
ANXA3	MRAP2	0.429669
ANXA3	MYBL1	0.428333
ANXA3	PDGFC	0.425371
ANXA3	TMEM2	0.425261
ANXA3	ZFYVE16	0.420254
ANXA6	ACAT2	0.420983
ANXA6	HIST1H2BL	0.420169
ANXA6	HIST1H4C	0.422956
ANXA6	KGFLP1	0.420317
ANXA6	KGFLP1	0.420317
ANXA6	KGFLP1	0.420317
ANXA6	MRAP2	0.426037
ANXA6	MTSS1	0.423262
ANXA6	MYBL1	0.42833
ANXA6	NUP62CL	0.421461
ANXA6	TMEM2	0.421922
APH1A	FBXL16	0.420871
APH1A	NAB1	0.421065
APH1A	PRPF4	0.421628
ARHGAP11A	ABCE1	0.422447
ARHGAP11A	ACVR2A	0.422849
ARHGAP11A	BMF	0.421769
ARHGAP11A	COX4I2	0.422852
ARHGAP11A	TMSB4X	0.425171
ARHGAP11A	TMSL3	0.425546
ARHGAP11A	ZFYVE16	0.423596
ARRDC3	MRAP2	0.425153
ARRDC3	MYLIP	0.42085
ARRDC3	TMEM2	0.427018
ASAH2	C10orf118	0.420526
ASAH2	EZH2	0.420344
ASAH2	ITGA2	0.420337
ASAH2	WDHD1	0.421961
ASF1A	AMELY	0.421991
ASF1A	EIF2S3	0.423006
ASPM	ACVR2A	0.43089
ASPM	ADAMTSL3	0.421814
ASPM	AMBRA1	0.424043
ASPM	ANAPC1	0.435633
ASPM	ATP8A1	0.423969
ASPM	CDC2	0.421616
ASPM	CEACAM5	0.424093
ASPM	CHEK1	0.422368
ASPM	CXXC4	0.422735
ASPM	DIAPH3	0.42788
ASPM	DKC1	0.430459
ASPM	ENC1	0.423178
ASPM	ETV1	0.42542
ASPM	EXD2	0.424024
ASPM	FAM111B	0.427239
ASPM	FGF9	0.429164
ASPM	HIST1H2AL	0.423539
ASPM	HIST1H2BH	0.42062
ASPM	HIST1H4F	0.421152
ASPM	HMGCR	0.422727
ASPM	ISL1	0.425813
ASPM	KIAA0802	0.429091
ASPM	KNTC1	0.429958
ASPM	KRTAP3-2	0.423172
ASPM	KRTAP3-2	0.423172
ASPM	LIMK1	0.421019
ASPM	MAF	0.430565
ASPM	MBD5	0.423585
ASPM	NDRG1	0.42674
ASPM	NUP62CL	0.421696
ASPM	NUSAP1	0.432022
ASPM	ODZ3	0.425445
ASPM	PHACTR2	0.422852
ASPM	PPIA	0.428563
ASPM	PTHLH	0.420944
ASPM	PTP4A1	0.429645
ASPM	RPL36A	0.427419
ASPM	SNRPN	0.425023
ASPM	ST3GAL5	0.423192
ASPM	SULF2	0.421664
ASPM	TCTN2	0.420047
ASPM	TENC1	0.426861
ASPM	TMEM144	0.420001
ASPM	TMEM20	0.424871
ASPM	TMSB4X	0.427178
ASPM	TMSB4X	0.421253
ASPM	TPK1	0.422782
ASPM	TRPA1	0.421821
ASPM	TTN	0.427278
ASPM	UNC5C	0.430726
ASPM	WDHD1	0.423892
ASPM	WFDC2	0.42364
ASPM	ZNF781	0.430145
ATG2A	AMELY	0.427347
ATG2A	DHX57	0.432553
ATG2A	DLEU2	0.421631
ATG2A	EIF2S3	0.423214
ATG2A	FRZB	0.427107
ATG2A	GLCE	0.426974
ATG2A	GPR55	0.421377
ATG2A	KCNE4	0.425586
ATG2A	MSH2	0.435883
ATG2A	POR	0.422448
ATG2A	RPS11	0.421756
ATG2A	SC4MOL	0.424417
ATG2A	SCAMP1	0.433844
ATG2A	SMARCAD1	0.427516
ATG2A	TMEM123	0.424565
ATG2A	TMEM38A	0.424016
ATG2A	TRIM71	0.425695
ATG2A	UBE2N	0.428614
ATOH8	ASF1A	0.424593
ATOH8	ATR	0.430445
ATOH8	CA5BP	0.436219
ATOH8	CYP27A1	0.427455
ATOH8	DBR1	0.424787
ATOH8	DCK	0.423566
ATOH8	DHX57	0.428198
ATOH8	ELP1P	0.430299
ATOH8	FAM156A	0.434763
ATOH8	FEZF1	0.426905
ATOH8	GFRA2	0.421872
ATOH8	GUCY1A3	0.422784
ATOH8	HES1	0.421468
ATOH8	KCNE4	0.423842
ATOH8	MAGEB18	0.440277
ATOH8	MRPL3	0.432026
ATOH8	PMS2L1	0.437731
ATOH8	PMS2L1	0.431193
ATOH8	PMS2L2	0.422132
ATOH8	PMS2L4	0.420824
ATOH8	PRKCI	0.43966
ATOH8	PTH2R	0.421737
ATOH8	PUS10	0.428226
ATOH8	RLIM	0.429694
ATOH8	RPL9	0.420782
ATOH8	RSPH10B	0.426997
ATOH8	SC4MOL	0.423394
ATOH8	SET	0.426269
ATOH8	SMARCAD1	0.432601
ATOH8	TBC1D19	0.427893
ATOH8	THADA	0.428696
ATOH8	THUMPD3	0.426325
ATOH8	TRIM71	0.42397
ATOH8	TTC14	0.430785
ATP1A2	C1orf112	0.420593
ATP1A2	CDH3	0.424224
ATP1A2	CEP97	0.422048
ATP1A2	FAM43A	0.421008
ATP1A2	HGFAC	0.425082
ATP1A2	PHOX2A	0.427323
ATP1A2	POLR3H	0.427073
ATP1A2	SGK1	0.421504
ATP8A1	CENPE	0.430732
ATP8A1	CSPP1	0.422358
ATP8A1	DKC1	0.424229
ATP8A1	ESCO2	0.430571
ATP8A1	ETV1	0.436489
ATP8A1	HIST1H2AL	0.420402
ATP8A1	HIST1H2BH	0.423936
ATP8A1	HIST1H2BM	0.424463
ATP8A1	HIST1H3I	0.426023
ATP8A1	HIST1H4F	0.429613
ATP8A1	HMGCR	0.425314
ATP8A1	NDRG1	0.428125
ATP8A1	PTMA	0.420424
ATP8A1	SMARCA1	0.42039
ATP8A1	TPK1	0.423505
ATP8A1	TRPA1	0.423371
ATP8A1	UNC5C	0.434058
ATR	C6orf138	0.425635
ATR	C9orf41	0.4229
ATR	CA5BP	0.431563
ATR	DCK	0.431696
ATR	FAM156A	0.424982
ATR	FEZF1	0.431651
ATR	FLJ46321	0.428025
ATR	MAGEB18	0.428178
ATR	MAGI2	0.43245
ATR	NCOA7	0.421228
ATR	PMS2L1	0.430315
ATR	PMS2L1	0.423616
ATR	PMS2L11	0.431847
ATR	PMS2L2	0.422567
ATR	PMS2L4	0.420763
ATR	RLIM	0.420929
ATR	RPL9	0.428668
ATR	RSPH10B	0.423087
ATR	SET	0.42809
ATR	SLC25A40	0.421945
ATR	SMARCAD1	0.428789
ATR	TBC1D19	0.428746
ATXN3	ALOXE3	0.421691
ATXN3	C22orf37	0.42372
ATXN3	CAND2	0.425493
ATXN3	CDH3	0.420585
ATXN3	CEP97	0.432511
ATXN3	IL11	0.42277
ATXN3	POLR3H	0.428482
ATXN3	TMEM158	0.423801
BBS2	AMELY	0.421243
BBS2	ATOH8	0.423352
BBS2	CYP27A1	0.423283
BBS2	DHX57	0.425576
BBS2	MSH2	0.432315
BBS2	SMARCAD1	0.43851
BBS2	XRN2	0.427318
BBS2	ZNF286A	0.427579
BCAT1	C22orf37	0.420405
BCAT1	C6orf182	0.425073
BCAT1	CDH3	0.427791
BCAT1	CEP97	0.428452
BCAT1	DHRS4L2	0.423731
BCAT1	GGH	0.420448
BCAT1	HSF1	0.422534
BCAT1	KCTD20	0.424321
BCAT1	MBD3L2	0.423275
BCAT1	POLR3H	0.433147
BCAT1	RPL36A	0.422826
BCAT1	TEPP	0.424232
BCCIP	C22orf37	0.423957
BCCIP	CEBPA	0.423705
BCCIP	CEP97	0.421429
BCCIP	CHRFAM7A	0.431308
BCCIP	CNTNAP1	0.421291
BCCIP	FANCL	0.432166
BCCIP	MARCKS	0.426611
BCCIP	MRAP2	0.42734
BCCIP	MYBL1	0.424295
BCCIP	MYL2	0.433093
BCCIP	PDGFC	0.425833
BCCIP	SNORD29	0.425929
BCCIP	TMEM2	0.422698
BCCIP	TMPO	0.425276
BCCIP	TSN	0.427481
BCCIP	ZFYVE16	0.420237
BEGAIN	BMF	0.424282
BHLHE40	DKC1	0.421067
BHLHE40	HMGCR	0.421841
BHLHE40	NDRG1	0.421786
BIRC5	AADAT	0.421249
BIRC5	CSPP1	0.42488
BIRC5	DEPDC1B	0.424917
BIRC5	NCAPG	0.42218
BMF	SEPT11	0.422561
BMF	ALS2CR4	0.42196
BMF	ANAPC1	0.42111
BMF	FANCL	0.426939
BMF	HIST1H1A	0.427803
BMF	MICAL3	0.428205
BMF	MRAP2	0.425557
BMF	MYBL1	0.424523
BMF	NEUROG1	0.428318
BMF	NFIB	0.429527
BMF	PHF14	0.425375
BMF	TIGD5	0.424007
BMF	TSN	0.430002
BMF	UBXN6	0.424058
BMF	XRCC2	0.424453
BMF	YSK4	0.420927
BMF	ZFYVE16	0.430174
BMP6	DKC1	0.424122
BMP6	TAAR1	0.423235
BRCA2	CENPE	0.425315
BRCA2	EGLN3	0.422103
BRCA2	FBN1	0.422244
BRCA2	HMGCR	0.424539
BRCA2	POLQ	0.422555
BRCA2	SNRPN	0.421356
BRIP1	C5orf30	0.425109
BRIP1	CHRNA6	0.423511
BRIP1	CSPP1	0.423239
BRIP1	EZH2	0.424027
BRIP1	HIST1H2AI	0.420203
BRIP1	ITGA2	0.427311
BRIP1	KRTAP3-2	0.420546
BRIP1	MAD2L1	0.420271
BRIP1	OCLN	0.423047
BRIP1	SEMA3A	0.423497
BRIP1	SMC2	0.421721
BRIP1	TPX2	0.423197
BRIP1	TRIB2	0.421301
BST1	ANXA3	0.420323
BUB1	AADAT	0.427409
BUB1	ANAPC1	0.422555
BUB1	ATP8A1	0.431006
BUB1	C5orf30	0.421342
BUB1	C6orf173	0.428744
BUB1	C7orf33	0.432529
BUB1	CAMK4	0.424489
BUB1	CENPE	0.436771
BUB1	CHRNA6	0.420717
BUB1	CSPP1	0.425208
BUB1	DEPDC1B	0.429988
BUB1	DKC1	0.434204
BUB1	ETV1	0.430465
BUB1	HIST1H2AL	0.427418
BUB1	HIST1H2BH	0.43039
BUB1	HIST1H3G	0.420148
BUB1	HIST1H4F	0.420881
BUB1	HMGCR	0.429319
BUB1	IGFBP5	0.422815
BUB1	IL17RD	0.420417
BUB1	KDM5C	0.422375
BUB1	LIMK1	0.424308
BUB1	MAD2L1	0.428729
BUB1	MCF2L2	0.427307
BUB1	MCM4	0.429898
BUB1	MLF1IP	0.424654
BUB1	NCAPG	0.42781
BUB1	NDRG1	0.422456
BUB1	PHF20	0.429168
BUB1	SPC25	0.432018
BUB1	STIM2	0.429884
BUB1	SULF2	0.422668
BUB1	TAAR1	0.428251
BUB1	TPK1	0.428697
BUB1	TPX2	0.426521
BUB1	TSLP	0.420396
BUB1	TTN	0.426718
BUB1	UNC5C	0.432308
BUB1B	CDH3	0.429852
BUB1B	CHST8	0.422967
BUB1B	HGFAC	0.420962
BUB1B	POLR3H	0.426447
C10orf118	AADAT	0.426717
C10orf118	ACAP1	0.4208
C10orf118	ACVR2A	0.4252
C10orf118	ANAPC1	0.42029
C10orf118	ANKRD32	0.423103
C10orf118	ANLN	0.422785
C10orf118	BREA2	0.427681
C10orf118	BRIP1	0.425809
C10orf118	C13orf34	0.427485
C10orf118	C5orf36	0.42091
C10orf118	C6orf173	0.431395
C10orf118	CCNE2	0.428002
C10orf118	CENPE	0.424219
C10orf118	CSPP1	0.422239
C10orf118	DIAPH1	0.420771
C10orf118	DIAPH3	0.428714
C10orf118	DKC1	0.424102
C10orf118	ETV1	0.421942
C10orf118	FBN1	0.421171
C10orf118	FRAS1	0.420372
C10orf118	HMGB2	0.42433
C10orf118	KIF18A	0.431345
C10orf118	LOC342541	0.420956
C10orf118	MAP1D	0.42574
C10orf118	NT5C3L	0.42831
C10orf118	NUSAP1	0.421807
C10orf118	OR2D2	0.42314
C10orf118	PMS2L5	0.425904
C10orf118	PRB3	0.421035
C10orf118	PRPF4	0.423815
C10orf118	RALGPS1	0.421346
C10orf118	RPL36A	0.424849
C10orf118	SNRPN	0.421502
C10orf118	STRBP	0.427259
C10orf118	TAAR1	0.427391
C10orf118	TENC1	0.423198
C10orf118	TMSB4X	0.421428
C10orf118	TPX2	0.428313
C10orf118	UNC5C	0.425883
C10orf118	ZNF521	0.42979
C10orf71	CEBPA	0.422289
C10orf71	CHRFAM7A	0.424474
C10orf71	FRG1B	0.420767
C10orf71	HIST1H1A	0.423711
C10orf71	NHSL2	0.422186
C13orf34	AADAT	0.428578
C13orf34	ALS2CR4	0.423113
C13orf34	ANAPC1	0.421705
C13orf34	ANKRD32	0.427716
C13orf34	BREA2	0.423106
C13orf34	C4orf21	0.424051
C13orf34	C6orf173	0.428497
C13orf34	CCNE2	0.426227
C13orf34	CSPP1	0.424491
C13orf34	DIAPH1	0.42203
C13orf34	DIAPH3	0.427552
C13orf34	ETV1	0.420368
C13orf34	HMGB2	0.428065
C13orf34	IL33	0.421677
C13orf34	KIAA0101	0.426512
C13orf34	MAP1D	0.421517
C13orf34	MLF1IP	0.425026
C13orf34	N6AMT1	0.424275
C13orf34	NCAPG	0.420196
C13orf34	NME5	0.423207
C13orf34	NT5C3L	0.427957
C13orf34	OLIG1	0.425759
C13orf34	OR2A14	0.423012
C13orf34	PMS2L5	0.426559
C13orf34	RALGPS1	0.425075
C13orf34	SCAPER	0.42853
C13orf34	SNRPN	0.428234
C13orf34	SNRPN	0.427233
C13orf34	SNRPN	0.427233
C13orf34	STRBP	0.421539
C13orf34	TAAR1	0.420229
C13orf34	TPX2	0.424511
C13orf34	UNC5C	0.423312
C13orf34	WDHD1	0.423074
C14orf106	SMC1A	0.420409
C14orf166	MLF1IP	0.423653
C14orf68	CAND2	0.423962
C14orf68	CCDC14	0.420265
C14orf68	DNAJB3	0.422095
C14orf68	ESR1	0.42395
C14orf68	PCP2	0.427877
C14orf68	SNRPN	0.426315
C14orf83	ATP8A1	0.420028
C14orf83	BUB1	0.421837
C14orf83	PHF20	0.421193
C14orf83	RUNX2	0.420378
C14orf83	STIM2	0.427597
C14orf83	SULF2	0.421142
C14orf83	TRIB2	0.420591
C16orf57	ATOH8	0.425062
C16orf57	ATR	0.42714
C16orf57	CYP27A1	0.426537
C16orf57	NTAN1	0.430117
C16orf57	PUS10	0.420285
C16orf57	RBM39	0.421176
C16orf57	SMARCAD1	0.423869
C16orf57	ZNF286A	0.43294
C17orf77	NME5	0.426238
C17orf77	OR2A14	0.425927
C17orf99	ATOH8	0.433208
C17orf99	ATR	0.432394
C17orf99	COMT	0.427447
C17orf99	CYP27A1	0.426149
C17orf99	PANX2	0.430429
C17orf99	PMS2L1	0.435598
C17orf99	RLIM	0.427853
C17orf99	RPL9	0.436346
C18orf54	SGOL1	0.420686
C1orf100	ADAMTS19	0.420211
C1orf100	ESCO2	0.430016
C1orf100	ETV1	0.42155
C1orf100	HIST1H3I	0.428426
C1orf100	HMGB1L10	0.4222
C1orf100	SGCG	0.427688
C1orf100	SULF2	0.426693
C1orf112	ABI2	0.420734
C1orf112	ADAMTS10	0.427045
C1orf112	ADM	0.429722
C1orf112	ALOXE3	0.438357
C1orf112	ATXN3	0.427001
C1orf112	BCAT1	0.427223
C1orf112	C14orf68	0.423943
C1orf112	C1orf89	0.435479
C1orf112	C22orf37	0.433806
C1orf112	CAND2	0.43701
C1orf112	CCDC14	0.431079
C1orf112	CCDC80	0.428974
C1orf112	CDH3	0.436597
C1orf112	CENPJ	0.422204
C1orf112	CEP97	0.43996
C1orf112	CHST8	0.434632
C1orf112	DNAJB3	0.439623
C1orf112	ESR1	0.437366
C1orf112	FAM43A	0.435408
C1orf112	FBXL16	0.429264
C1orf112	FRAT2	0.432381
C1orf112	HERC2	0.446352
C1orf112	HGFAC	0.432611
C1orf112	IL11	0.437769
C1orf112	IQSEC3	0.424807
C1orf112	ITGB3BP	0.420355
C1orf112	KDM6A	0.424259
C1orf112	KIAA0564	0.436971
C1orf112	KIAA1920	0.428839
C1orf112	KLF12	0.444672
C1orf112	LRCH4	0.433621
C1orf112	MBD3L2	0.435602
C1orf112	MIR34A	0.431251
C1orf112	MRM1	0.429272
C1orf112	MUTED	0.423919
C1orf112	NAB1	0.426306
C1orf112	NRBP2	0.424259
C1orf112	OR5AK2	0.425285
C1orf112	PCP2	0.432034
C1orf112	PHOX2A	0.441349
C1orf112	POLR3H	0.43838
C1orf112	PPP3CB	0.433355
C1orf112	PRPF4	0.421879
C1orf112	RELB	0.426454
C1orf112	RING1	0.434544
C1orf112	RNASEN	0.42755
C1orf112	RPS27	0.42605
C1orf112	SGK1	0.430541
C1orf112	SLC22A23	0.432237
C1orf112	SNRPN	0.438353
C1orf112	STOML3	0.433054
C1orf112	SUMO1P1	0.435063
C1orf112	TCL6	0.425258
C1orf112	TMEM158	0.439616
C1orf112	UBE2T	0.423802
C1orf112	ZCCHC7	0.429194
C1orf14	ACVR2A	0.426247
C1orf14	ADAMTSL3	0.427525
C1orf14	AMBRA1	0.430242
C1orf14	ANAPC1	0.433863
C1orf14	ASPM	0.427337
C1orf14	ATP8A1	0.425999
C1orf14	C4orf18	0.424933
C1orf14	C4orf3	0.425765
C1orf14	CDC2	0.423985
C1orf14	CEACAM5	0.421182
C1orf14	CHEK1	0.421542
C1orf14	CXXC4	0.427224
C1orf14	DEPDC4	0.424685
C1orf14	DIAPH3	0.420488
C1orf14	DKC1	0.428646
C1orf14	ENC1	0.423796
C1orf14	ENDOD1	0.425776
C1orf14	ETV5	0.421751
C1orf14	EXD2	0.425736
C1orf14	FAM111B	0.423137
C1orf14	FAM9A	0.422013
C1orf14	FGF9	0.432408
C1orf14	HIST1H2AL	0.42839
C1orf14	HIST1H3I	0.424557
C1orf14	HMGCR	0.422217
C1orf14	ISL1	0.426923
C1orf14	KIAA0802	0.429583
C1orf14	KNTC1	0.427742
C1orf14	KRTAP3-2	0.421483
C1orf14	KRTAP3-2	0.421483
C1orf14	LRRC49	0.420971
C1orf14	MAF	0.432512
C1orf14	MBD5	0.421924
C1orf14	MLF1IP	0.42013
C1orf14	MTSS1	0.425126
C1orf14	MYO3A	0.420949
C1orf14	NDRG1	0.426207
C1orf14	NUP62CL	0.429198
C1orf14	NUSAP1	0.426796
C1orf14	ODZ3	0.420724
C1orf14	OLA1	0.423955
C1orf14	PPIA	0.432962
C1orf14	PTHLH	0.421227
C1orf14	PTP4A1	0.433378
C1orf14	QTRTD1	0.421064
C1orf14	RPL36A	0.424579
C1orf14	SNRPN	0.424818
C1orf14	SPC25	0.42198
C1orf14	ST3GAL5	0.42839
C1orf14	SULF2	0.425621
C1orf14	TCTN2	0.426661
C1orf14	TMPO	0.42151
C1orf14	TMSB4X	0.423597
C1orf14	TPK1	0.422724
C1orf14	TRPA1	0.430762
C1orf14	TSN	0.423638
C1orf14	TTN	0.426731
C1orf14	UBR7	0.421424
C1orf14	UNC5C	0.423216
C1orf14	VWDE	0.422869
C1orf14	WDHD1	0.42196
C1orf14	WFDC2	0.430503
C1orf14	ZNF781	0.42794
C1orf158	ATP8A1	0.422299
C1orf158	BUB1	0.431256
C1orf158	C3AR1	0.423832
C1orf158	CCDC6	0.423154
C1orf158	CENPF	0.424604
C1orf158	CSPP1	0.426473
C1orf158	DDAH1	0.427842
C1orf158	DEPDC1B	0.429897
C1orf158	EFEMP1	0.426253
C1orf158	ETV1	0.420653
C1orf158	HELLS	0.422602
C1orf158	INTS7	0.422109
C1orf158	KIF11	0.421585
C1orf158	MAD2L1	0.421004
C1orf158	MLF1IP	0.424953
C1orf158	NCAPG	0.432175
C1orf158	PRTFDC1	0.432322
C1orf158	RYR2	0.424684
C1orf158	SFMBT2	0.427528
C1orf158	SHANK2	0.421121
C1orf158	SNRPN	0.424062
C1orf158	STIM2	0.429586
C1orf168	ACVR2A	0.426723
C1orf168	ANAPC1	0.423556
C1orf168	ASPM	0.426281
C1orf168	C1orf14	0.43091
C1orf168	DIAPH3	0.433489
C1orf168	DKC1	0.42676
C1orf168	ETV1	0.428569
C1orf168	FAM111B	0.430322
C1orf168	HIST1H4F	0.426266
C1orf168	HMGB2	0.428369
C1orf168	KIF18A	0.420039
C1orf168	KNTC1	0.435344
C1orf168	LRRN2	0.423091
C1orf168	NDRG1	0.42897
C1orf168	NUSAP1	0.434332
C1orf168	SNRPN	0.432531
C1orf168	TENC1	0.432419
C1orf168	TMEM20	0.423729
C1orf168	TMSB4X	0.42213
C1orf168	TMSB4X	0.421036
C1orf168	UNC5C	0.433435
C1orf230	GPR55	0.421534
C1orf230	MRAP2	0.427355
C1orf230	MYBL1	0.424297
C1orf230	MYL2	0.425805
C1orf230	RPL30	0.420459
C1orf230	TMEM2	0.429302
C1orf230	TMPO	0.4268
C1orf230	TSN	0.421546
C1orf27	ATOH8	0.42158
C1orf27	ATR	0.431143
C1orf27	CCDC46	0.422323
C1orf27	CCDC70	0.420132
C1orf27	COMT	0.426423
C1orf27	NTAN1	0.420739
C1orf27	PANX2	0.431588
C1orf27	PMS2L1	0.423742
C1orf27	RPL9	0.441727
C1orf27	RRP15	0.438028
C1orf27	TBC1D19	0.420984
C1orf27	ZNF286A	0.42114
C1orf27	ZNF518A	0.433996
C1orf89	ADAMTS10	0.428339
C1orf89	ASB11	0.425875
C1orf89	ATXN3	0.425297
C1orf89	C14orf68	0.421053
C1orf89	C22orf37	0.421285
C1orf89	CAND2	0.428517
C1orf89	CCDC14	0.42287
C1orf89	CEP110	0.420017
C1orf89	DNAJB3	0.430911
C1orf89	ESR1	0.43131
C1orf89	FAM43A	0.423924
C1orf89	FANCL	0.421171
C1orf89	FBXL16	0.421543
C1orf89	FRAT2	0.421564
C1orf89	GPR182	0.421735
C1orf89	HERC2	0.428307
C1orf89	IQSEC3	0.423075
C1orf89	KIAA0564	0.430337
C1orf89	KIAA1920	0.42532
C1orf89	KIF23	0.42203
C1orf89	KLF12	0.426023
C1orf89	LAMA1	0.428566
C1orf89	LAMB1	0.426682
C1orf89	MRPS16	0.420607
C1orf89	MTERFD1	0.420568
C1orf89	MUTED	0.421625
C1orf89	NARS2	0.424651
C1orf89	PCNP	0.422709
C1orf89	PCP2	0.425637
C1orf89	PHOX2A	0.432738
C1orf89	PKD1L1	0.423193
C1orf89	POTEF	0.421687
C1orf89	PPP3CB	0.423326
C1orf89	PRPF4	0.423145
C1orf89	RCOR2	0.426006
C1orf89	RNASEN	0.425114
C1orf89	RNF183	0.424164
C1orf89	SNRPE	0.42456
C1orf89	SNRPN	0.433186
C1orf89	STK11IP	0.426875
C1orf89	STOML3	0.427655
C1orf89	TSP50	0.424546
C1orf89	UBE2T	0.425479
C1orf89	ZCCHC7	0.420296
C1orf89	ZNF354C	0.424702
C1orf89	ZNF681	0.42071
C20orf199	ANXA6	0.425933
C20orf72	HMGCR	0.427155
C20orf72	POLQ	0.423338
C21orf125	AHI1	0.420005
C21orf125	CCDC52	0.421884
C21orf125	NRBP2	0.42505
C22orf37	C6orf58	0.421461
C22orf37	CAND2	0.427143
C22orf37	CCDC14	0.421995
C22orf37	CCNB1	0.420797
C22orf37	CEP97	0.434243
C22orf37	ESR1	0.420013
C22orf37	FANCC	0.420602
C22orf37	LIN54	0.420568
C22orf37	LRCH4	0.422918
C22orf37	NHSL2	0.421628
C22orf37	NUP54	0.429211
C22orf37	PCNP	0.421832
C22orf37	POLR3H	0.425042
C22orf37	RAN	0.42558
C22orf37	RNASEN	0.426454
C22orf37	TMEM158	0.42231
C22orf37	ZCCHC7	0.420693
C22orf9	HISPPD1	0.42111
C22orf9	KDM6A	0.427789
C3AR1	AADAT	0.423975
C3AR1	ADAMTSL3	0.421228
C3AR1	ATP8A1	0.423524
C3AR1	BUB1	0.430317
C3AR1	C14orf83	0.423671
C3AR1	C6orf173	0.420431
C3AR1	C7orf33	0.422182
C3AR1	CENPE	0.43462
C3AR1	CSPP1	0.422688
C3AR1	DIAPH3	0.422036
C3AR1	DKC1	0.430595
C3AR1	EIF1B	0.421515
C3AR1	ESCO2	0.421405
C3AR1	ETV1	0.430388
C3AR1	FBN1	0.432081
C3AR1	HIST1H2AL	0.422781
C3AR1	HIST1H2BH	0.421289
C3AR1	HIST1H3G	0.423765
C3AR1	HIST1H4F	0.428674
C3AR1	HMGCR	0.430122
C3AR1	IGFBP5	0.421816
C3AR1	IL17RD	0.421934
C3AR1	IMPDH1	0.427037
C3AR1	KDM5C	0.426825
C3AR1	MAP1D	0.422538
C3AR1	MCF2L2	0.427367
C3AR1	MCM4	0.423537
C3AR1	NCAPG	0.425763
C3AR1	NDRG1	0.427914
C3AR1	PHF20	0.426558
C3AR1	PTMA	0.425021
C3AR1	SGCG	0.42307
C3AR1	SMARCA1	0.424754
C3AR1	SNRPN	0.42704
C3AR1	SNRPN	0.427946
C3AR1	SPC25	0.429709
C3AR1	SRXN1	0.420267
C3AR1	STIM2	0.427289
C3AR1	TAAR1	0.421022
C3AR1	TPK1	0.420867
C3AR1	TTN	0.420597
C3AR1	TYMS	0.422754
C3AR1	UNC5C	0.429947
C3AR1	ZNF521	0.420735
C4orf11	RPL30	0.424829
C4orf11	TMEM2	0.424876
C4orf17	C6orf146	0.422894
C4orf17	EIF2S3	0.432548
C4orf17	SAP30L	0.429469
C4orf18	VWDE	0.420748
C4orf21	BMP6	0.420397
C4orf21	C6orf173	0.42374
C4orf21	DKC1	0.42917
C4orf21	EEF1A1	0.420745
C4orf21	MCM4	0.422988
C4orf21	OR2A14	0.424777
C4orf21	SRPK1	0.424297
C4orf21	TAAR1	0.430897
C4orf3	HIST1H4F	0.427888
C4orf3	NDRG1	0.427983
C4orf3	TRPA1	0.421329
C4orf43	NDRG1	0.422426
C4orf46	HIST1H2AL	0.420012
C5orf27	FLJ11235	0.421358
C5orf30	ANLN	0.420836
C5orf30	C6orf173	0.428482
C5orf30	C7orf33	0.420985
C5orf30	CSPP1	0.427611
C5orf30	DKC1	0.422372
C5orf30	ETV1	0.426927
C5orf30	TAAR1	0.420602
C5orf30	TSLP	0.423677
C5orf33	ADAM22	0.421846
C5orf33	CENPK	0.423879
C5orf33	GPNMB	0.422331
C5orf33	GTPBP10	0.421714
C5orf33	MRAP2	0.429899
C5orf33	MYBL1	0.426336
C5orf33	NRF1	0.422227
C5orf33	TLE1	0.422081
C5orf33	TMEM2	0.425331
C5orf36	LAMB1	0.422081
C5orf36	MRAP2	0.422005
C5orf36	MYBL1	0.425319
C5orf36	NME5	0.423435
C5orf36	NRBP2	0.420533
C5orf36	OR2A14	0.421467
C5orf36	PRPF4	0.422694
C5orf36	ZCCHC7	0.428344
C6orf146	CCDC107	0.423356
C6orf146	EIF2S3	0.429272
C6orf146	ENDOG	0.425701
C6orf146	GPR116	0.42742
C6orf146	LRCH4	0.424096
C6orf146	MOXD1	0.423571
C6orf146	RAI2	0.422105
C6orf146	ZCCHC7	0.420122
C6orf173	CHRNA6	0.4257
C6orf173	CSPP1	0.431665
C6orf173	DKC1	0.425103
C6orf173	ETV1	0.420734
C6orf173	OR2A14	0.42557
C6orf173	PMS2L5	0.420199
C6orf173	RALGPS1	0.426599
C6orf173	SEMA3A	0.420622
C6orf173	SRPK1	0.422836
C6orf173	TAAR1	0.425903
C7orf20	RPL9	0.431959
C7orf33	CHRNA6	0.426415
C7orf33	CSPP1	0.430704
C9orf41	RPL9	0.437396
CA5BP	AMELY	0.426127
CA5BP	KDM6A	0.420676
CA5BP	RLIM	0.435115
CABIN1	AMELY	0.430224
CABIN1	GUCY1A3	0.421744
CABIN1	OR2J2	0.423364
CABIN1	RPL24	0.426319
CABIN1	SLC38A3	0.422392
CABIN1	SMARCAD1	0.433956
CADM1	ANXA6	0.42151
CADM1	MBD5	0.421319
CADM1	MCM6	0.425697
CADM1	TMEM2	0.42181
CADM1	TMPO	0.421936
CADM1	TMSB4X	0.424456
CADM1	TSN	0.420077
CADM3	AGAP4	0.420599
CADM3	ASF1A	0.429208
CADM3	ATG2A	0.424744
CADM3	BBS2	0.423979
CADM3	DHX57	0.437975
CADM3	EIF2S3	0.425913
CADM3	EXOC6	0.426417
CADM3	GFRA2	0.425566
CADM3	GLCE	0.421191
CADM3	LIG3	0.423732
CADM3	MRPL38	0.425024
CADM3	MSH2	0.44028
CADM3	OR2J2	0.424146
CADM3	PARP16	0.430392
CADM3	PCDH8	0.432111
CADM3	POLR3F	0.425838
CADM3	PPAP2B	0.420082
CADM3	RPL35P1	0.422386
CADM3	SCCPDH	0.430091
CADM3	SMARCAD1	0.433527
CADM3	SPR	0.430235
CADM3	TC2N	0.421354
CADM3	TCEAL6	0.431868
CADM3	TMEM38A	0.426526
CADM3	UBE2N	0.425206
CADM3	XRN2	0.42113
CAMK4	CSPP1	0.421717
CAMK4	DEPDC1B	0.427422
CAND2	ASB11	0.421333
CAND2	C5orf36	0.420628
CAND2	CCDC14	0.426638
CAND2	CCNB1	0.424974
CAND2	CEP97	0.426752
CAND2	ESR1	0.432133
CAND2	FAM43A	0.42109
CAND2	FTHL17	0.421459
CAND2	LAMB1	0.4238
CAND2	LRCH4	0.427798
CAND2	MTERFD1	0.427596
CAND2	MUTED	0.425509
CAND2	PCNP	0.422582
CAND2	PKD1L1	0.423379
CAND2	PRPF4	0.423399
CAND2	RAI2	0.426664
CAND2	RING1	0.423797
CAND2	RNASEN	0.429169
CAND2	RNF183	0.424406
CAND2	RPS27	0.423701
CAND2	SLC22A23	0.427086
CAND2	SNRPE	0.420522
CAND2	TMEM158	0.423355
CAND2	TSP50	0.429495
CAND2	ZCCHC7	0.421334
CAND2	ZNF354C	0.425935
CARS2	ADAMTSL3	0.422091
CARS2	ESCO2	0.421465
CARS2	FAM9A	0.422291
CARS2	HIST1H4F	0.429041
CARS2	HMGB1L10	0.424066
CARS2	NDRG1	0.425892
CARS2	SMARCA1	0.424118
CARS2	SNRPN	0.423284
CARS2	STIM2	0.420759
CARS2	TRPA1	0.424046
CASP3	AARS2	0.420643
CATSPER1	MYLIP	0.42368
CBWD1	RPL9	0.433632
CBWD3	RPL9	0.441301
CCDC107	EIF2S3	0.435395
CCDC14	C5orf36	0.423302
CCDC14	C6orf146	0.422815
CCDC14	CCNB1	0.427408
CCDC14	ESR1	0.422812
CCDC14	FTHL17	0.427898
CCDC14	LAMB1	0.421296
CCDC14	LRCH4	0.4256
CCDC14	MRAP2	0.422733
CCDC14	MTERFD1	0.430856
CCDC14	MYBL1	0.422604
CCDC14	PKD1L1	0.420463
CCDC14	PPEF2	0.420455
CCDC14	PRPF4	0.422224
CCDC14	RAI2	0.429536
CCDC14	RNASEN	0.42343
CCDC14	RPL30	0.426257
CCDC14	SAP30L	0.420024
CCDC14	SLC22A23	0.421585
CCDC14	TMEM2	0.420928
CCDC14	ZCCHC7	0.427389
CCDC14	ZNF354C	0.424258
CCDC15	ANXA6	0.424811
CCDC15	KIAA0802	0.425243
CCDC15	KRTAP5-4	0.42576
CCDC15	MBD5	0.421324
CCDC15	MCM6	0.420677
CCDC15	TMPO	0.420494
CCDC18	ACVR2A	0.42546
CCDC18	ALS2CR4	0.42935
CCDC18	ANAPC1	0.427771
CCDC18	ANKRD36B	0.420716
CCDC18	C10orf118	0.431321
CCDC18	C13orf34	0.422896
CCDC18	C5orf30	0.427569
CCDC18	CDC2	0.423954
CCDC18	CEACAM5	0.420897
CCDC18	CSPP1	0.424685
CCDC18	CYP26A1	0.422227
CCDC18	DDAH1	0.423643
CCDC18	DEPDC1B	0.420467
CCDC18	DIAPH1	0.428318
CCDC18	ETV1	0.421649
CCDC18	HMGB2	0.423646
CCDC18	INTS7	0.422171
CCDC18	KRTAP3-2	0.426504
CCDC18	KRTAP3-2	0.426504
CCDC18	LOC342541	0.423608
CCDC18	MAD2L1	0.424597
CCDC18	MLF1IP	0.425334
CCDC18	N6AMT1	0.425503
CCDC18	NCAPG	0.422363
CCDC18	OR2D2	0.421582
CCDC18	PHACTR2	0.42768
CCDC18	PMS2L5	0.426937
CCDC18	PPIAL4A	0.420577
CCDC18	PRB3	0.425046
CCDC18	PRTFDC1	0.420622
CCDC18	RALGPS1	0.429925
CCDC18	RBMX	0.428103
CCDC18	RPL22	0.429448
CCDC18	RPL36A	0.432532
CCDC18	RYR2	0.425662
CCDC18	SNRPN	0.420992
CCDC18	TENC1	0.422158
CCDC18	TMEM144	0.425588
CCDC18	TMEM20	0.421469
CCDC18	TOP2A	0.42605
CCDC18	TPX2	0.423698
CCDC18	TXNIP	0.424443
CCDC18	UNC5C	0.420446
CCDC18	WDHD1	0.432379
CCDC18	ZFYVE16	0.420169
CCDC18	ZNF521	0.42175
CCDC25	AMELY	0.421199
CCDC25	EIF2S3	0.420654
CCDC25	TMEM2	0.421348
CCDC34	ACVR2B	0.422582
CCDC34	ADAMTS19	0.423839
CCDC34	ESCO2	0.422033
CCDC34	FBXO39	0.423808
CCDC34	GMFG	0.421007
CCDC34	KRTAP3-2	0.422117
CCDC34	KRTAP3-2	0.422117
CCDC34	PSMG1	0.421381
CCDC34	PTGES	0.421955
CCDC46	C7orf20	0.430253
CCDC46	CBWD1	0.43157
CCDC46	CBWD3	0.432349
CCDC46	CYP4F3	0.427127
CCDC46	PANX2	0.431241
CCDC46	PMS2L4	0.425211
CCDC46	RPL9	0.43102
CCDC52	FRAS1	0.423665
CCDC52	STRBP	0.421423
CCDC6	AIP	0.426201
CCDC6	BUB1	0.432766
CCDC6	C14orf83	0.428969
CCDC6	C3AR1	0.42501
CCDC6	C7orf33	0.423426
CCDC6	CENPE	0.433066
CCDC6	CENPO	0.420289
CCDC6	CSPP1	0.425197
CCDC6	DKC1	0.420214
CCDC6	ESCO2	0.428284
CCDC6	ETV1	0.431706
CCDC6	FBN1	0.429769
CCDC6	HIST1H2BH	0.423664
CCDC6	HIST1H2BM	0.423034
CCDC6	HIST1H3I	0.42259
CCDC6	HIST1H4F	0.42175
CCDC6	HMGCR	0.424592
CCDC6	IL17RD	0.427143
CCDC6	MCF2L2	0.432909
CCDC6	NCAPG	0.429235
CCDC6	PHF20	0.429488
CCDC6	RFC3	0.423337
CCDC6	SGCG	0.426541
CCDC6	SLFN13	0.421147
CCDC6	SNRPN	0.422244
CCDC6	SNRPN	0.424922
CCDC6	SPC25	0.420792
CCDC6	STIM2	0.431706
CCDC6	SULF2	0.42458
CCDC6	TENC1	0.427849
CCDC6	TPK1	0.421634
CCDC6	TPX2	0.421057
CCDC6	TRIB2	0.426859
CCDC6	TYMS	0.425611
CCDC6	UNC5C	0.427567
CCDC70	ATOH8	0.436001
CCDC70	ATR	0.421617
CCDC70	BBS2	0.420473
CCDC70	C16orf57	0.429849
CCDC70	C17orf99	0.425095
CCDC70	C6orf138	0.420794
CCDC70	CA5BP	0.428907
CCDC70	CYP27A1	0.431699
CCDC70	DCK	0.427368
CCDC70	DHX57	0.426787
CCDC70	ELP1P	0.426795
CCDC70	FAM156A	0.422864
CCDC70	FEZF1	0.420556
CCDC70	LILRA2	0.425622
CCDC70	MAGEB18	0.433692
CCDC70	MRPL3	0.426881
CCDC70	MSH2	0.434094
CCDC70	NTAN1	0.428
CCDC70	PCDH8	0.420035
CCDC70	PMS2L1	0.428054
CCDC70	PMS2L1	0.423284
CCDC70	PMS2L11	0.420861
CCDC70	PRKCI	0.42887
CCDC70	PTH2R	0.42049
CCDC70	PUS10	0.423152
CCDC70	RBM39	0.423128
CCDC70	RLIM	0.423814
CCDC70	RPL9	0.428076
CCDC70	RSPH10B	0.421099
CCDC70	SMARCAD1	0.436793
CCDC70	THADA	0.425532
CCDC70	THUMPD3	0.424581
CCDC70	TTC14	0.424993
CCDC70	XRN2	0.420428
CCDC70	ZNF100	0.430178
CCDC70	ZNF286A	0.425612
CCDC80	ESR1	0.424507
CCDC80	HGFAC	0.425948
CCL3	AMELY	0.430196
CCL3	CABIN1	0.423579
CCL3	CEBPA	0.425707
CCL3	FRZB	0.432833
CCL3	POR	0.42155
CCL3	SCAMP1	0.425813
CCL3	XRN2	0.425108
CCNB1	LRCH4	0.427925
CCNB2	ALS2CR4	0.430685
CCNB2	CEACAM5	0.423647
CCNB2	CHRFAM7A	0.42935
CCNB2	FANCL	0.427526
CCNB2	LIN54	0.420034
CCNB2	TSN	0.428378
CCNB2	ZFYVE16	0.432426
CCNE2	RALGPS1	0.422054
CCNE2	RPL36A	0.420793
CCT4	EIF2S3	0.421405
CCT4	KIAA1644	0.422613
CCT4	POR	0.422681
CCT4	TXNDC6	0.420594
CD82	HIST1H2BI	0.423703
CD82	HMGB1L10	0.425116
CD82	PDE5A	0.423827
CD82	QTRTD1	0.421347
CD82	SGCG	0.425056
CDC14A	FANCL	0.425393
CDC14A	GMFG	0.420934
CDC14A	KPNA2	0.423833
CDC14A	MRAP2	0.420574
CDC14A	MYBL1	0.424151
CDC14A	MYL2	0.422574
CDC14A	NARS2	0.424576
CDC14A	TMPO	0.422335
CDC14A	TSN	0.425722
CDC2	ACVR2A	0.433015
CDC2	ANAPC1	0.426773
CDC2	C13orf34	0.422058
CDC2	C6orf173	0.421298
CDC2	DIAPH3	0.435477
CDC2	DKC1	0.42585
CDC2	ETV1	0.425449
CDC2	FAM111B	0.423285
CDC2	HMGB2	0.429524
CDC2	KIF18A	0.425221
CDC2	KNTC1	0.428912
CDC2	NUSAP1	0.434193
CDC2	RPL36A	0.426945
CDC2	SNRPN	0.425153
CDC2	TENC1	0.429776
CDC2	TMEM20	0.430589
CDC2	TMSB4X	0.428421
CDC2	UNC5C	0.432258
CDC5L	SEMA3E	0.422619
CDC6	ADAMTS19	0.423192
CDC6	ESCO2	0.423744
CDC6	HIST1H3I	0.42221
CDC6	HMGB1L10	0.425902
CDC6	PDE5A	0.423451
CDC6	QTRTD1	0.422986
CDC7	FBXL16	0.422075
CDC7	SGOL1	0.426276
CDCA7	AMELY	0.430336
CDCA7	ANK1	0.422188
CDCA7	FRZB	0.422821
CDCA7	RBM39	0.423129
CDCA7	XRN2	0.420103
CDH3	C6orf182	0.420335
CDH3	CCDC80	0.429047
CDH3	CHST8	0.425848
CDH3	CSF2RA	0.4236
CDH3	CSF2RA	0.4236
CDH3	DNAJB3	0.434965
CDH3	ESR1	0.430302
CDH3	FAM43A	0.425533
CDH3	GGH	0.425206
CDH3	HSF1	0.430299
CDH3	KCTD20	0.42204
CDH3	MBD3L2	0.422774
CDH3	POLR3H	0.429476
CDH3	RELB	0.422935
CDH3	RFC1	0.423607
CDH3	RPL36A	0.429216
CDH3	TWISTNB	0.424386
CDH3	ZNF254	0.427701
CDH8	FANCL	0.424529
CDH8	KPNA2	0.421885
CDH8	LOC731797	0.420472
CDH8	MRAP2	0.426531
CDH8	MYBL1	0.42856
CDH8	TMEM2	0.422528
CDH8	TSN	0.427808
CDK4	C20orf72	0.421643
CDK4	CENPE	0.420689
CDK4	EGLN3	0.422946
CDK4	HMGCR	0.424097
CDK4	MCF2L2	0.42124
CDK4	MCM7	0.42081
CDK4	SGCG	0.421232
CDKL2	CENPE	0.425298
CDKL2	DKC1	0.422601
CDKL2	HMGCR	0.423781
CDKL2	TAAR1	0.421241
CDKN3	ACVR2A	0.422049
CDKN3	ALS2CR4	0.425962
CDKN3	RPL36A	0.424259
CDKN3	RTTN	0.425978
CDKN3	TCFL5	0.423716
CDKN3	TMSB4X	0.421376
CDKN3	TMSL3	0.422104
CDKN3	ZFYVE16	0.426212
CEACAM4	ANK1	0.420096
CEACAM5	ACAT2	0.421555
CEACAM5	ACVR2A	0.421247
CEACAM5	ALS2CR4	0.428744
CEACAM5	ANKRD36B	0.426267
CEACAM5	C5orf36	0.422997
CEACAM5	CKS2	0.421519
CEACAM5	FANCL	0.43152
CEACAM5	HIST1H2BJ	0.420557
CEACAM5	HMGB2	0.422646
CEACAM5	MBD5	0.42016
CEACAM5	METT5D1	0.421363
CEACAM5	MRAP2	0.420573
CEACAM5	MTSS1	0.422631
CEACAM5	MYBL1	0.424343
CEACAM5	PLXNB2	0.42403
CEACAM5	PMS2L5	0.42517
CEACAM5	PRPF4	0.425585
CEACAM5	RBMX	0.423702
CEACAM5	RUNX1	0.425156
CEACAM5	TMSB4X	0.425832
CEACAM5	TMSB4X	0.42318
CEACAM5	TMSB4X	0.421318
CEACAM5	TSN	0.429977
CEACAM5	UBXN6	0.426867
CEACAM5	UNC5C	0.42169
CEACAM5	ZFYVE16	0.426991
CEBPA	AMELY	0.42265
CEBPA	ANK1	0.426453
CEBPA	C6orf58	0.428251
CEBPA	CCDC25	0.421485
CEBPA	CDCA7	0.428797
CEBPA	CEP97	0.422739
CEBPA	DHX57	0.425057
CEBPA	FAM126A	0.423704
CEBPA	FLJ11292	0.43426
CEBPA	FRG1B	0.435097
CEBPA	FRZB	0.422618
CEBPA	GUCY1A3	0.422702
CEBPA	HIST1H1A	0.426094
CEBPA	KDM6A	0.423328
CEBPA	KIAA1328	0.428891
CEBPA	LRLE1	0.431141
CEBPA	MYLIP	0.430534
CEBPA	NBAS	0.428559
CEBPA	NHSL2	0.425268
CEBPA	NUDCD1	0.420936
CEBPA	NUP54	0.426184
CEBPA	RPL17P18	0.431692
CEBPA	RPL24	0.423595
CEBPA	RRAGD	0.422214
CEBPA	SEMA3E	0.42905
CEBPA	SHROOM2	0.429025
CEBPA	SLC38A3	0.424753
CEBPA	SLITRK2	0.432028
CEBPA	SORBS2	0.426641
CEBPA	TMEM2	0.42138
CEBPA	TOMM70A	0.428226
CEBPA	TTC14	0.424125
CEBPA	UHRF2	0.421085
CEBPA	WDR33	0.423803
CEBPA	XPO1	0.430521
CEBPA	XRN2	0.422873
CEBPA	ZCCHC7	0.424768
CENPE	AADAT	0.425533
CENPE	BMP6	0.423253
CENPE	C4orf21	0.422455
CENPE	C5orf30	0.430127
CENPE	CHRNA6	0.428759
CENPE	CSPP1	0.432483
CENPE	DEPDC1B	0.433873
CENPE	DKC1	0.430121
CENPE	ESCO2	0.42596
CENPE	ETV1	0.429205
CENPE	FAM9A	0.424156
CENPE	HIST1H2AL	0.427977
CENPE	HIST1H2BH	0.426232
CENPE	HIST1H3I	0.427985
CENPE	HMGCR	0.42538
CENPE	ITGA2	0.426826
CENPE	LIMK1	0.422884
CENPE	MAD2L1	0.431771
CENPE	MLF1IP	0.429549
CENPE	OCLN	0.423776
CENPE	OR2A14	0.424629
CENPE	PHACTR2	0.422521
CENPE	PTMA	0.430111
CENPE	RUNX2	0.424456
CENPE	SEMA3A	0.425061
CENPE	SMARCA1	0.426108
CENPE	TAAR1	0.423084
CENPE	TPK1	0.42612
CENPE	TRPA1	0.422812
CENPF	AADAT	0.429203
CENPF	BUB1	0.433592
CENPF	C5orf30	0.422745
CENPF	C6orf173	0.424871
CENPF	C7orf33	0.426348
CENPF	CENPE	0.429337
CENPF	CHRNA6	0.424192
CENPF	CSPP1	0.435103
CENPF	CYP26A1	0.430575
CENPF	DDAH1	0.425522
CENPF	DEPDC1B	0.429177
CENPF	EFEMP1	0.422129
CENPF	ETV1	0.428363
CENPF	FBN1	0.42994
CENPF	IL17RD	0.422286
CENPF	ITGA2	0.420285
CENPF	KIF18A	0.422065
CENPF	MAP1D	0.426649
CENPF	MCF2L2	0.428516
CENPF	NCAPG	0.433782
CENPF	NT5C3L	0.422817
CENPF	PPIAL4A	0.426541
CENPF	PRTFDC1	0.42908
CENPF	RFC3	0.426217
CENPF	RYR2	0.424216
CENPF	SEMA3A	0.423723
CENPF	SFMBT2	0.424234
CENPF	SNRPN	0.428267
CENPF	STIM2	0.426231
CENPF	TENC1	0.426096
CENPF	TPX2	0.432251
CENPF	TRIB2	0.425146
CENPF	UNC5C	0.426292
CENPF	ZNF521	0.424528
CENPJ	C6orf182	0.420109
CENPJ	CDH3	0.431043
CENPJ	CHST8	0.421699
CENPJ	POLR3H	0.431159
CENPK	ADAM22	0.423587
CENPK	GPNMB	0.420317
CENPO	CENPE	0.423516
CENPO	EFEMP1	0.420308
CENPO	HMGCR	0.421837
CENPO	RUNX2	0.420535
CENPO	ST6GAL1	0.420597
CENPO	TRIM10	0.425805
CENPO	TRIM10	0.425805
CEP55	ACVR2A	0.425531
CEP55	ALS2CR4	0.429162
CEP55	ANKRD36B	0.421183
CEP55	CHRFAM7A	0.427136
CEP55	FANCL	0.420252
CEP55	PRB3	0.422901
CEP55	RPL36A	0.42403
CEP55	TMSB4X	0.424834
CEP55	TMSL3	0.424296
CEP55	TSN	0.424794
CEP55	TSPAN12	0.420137
CEP55	ZFYVE16	0.432962
CEP57	AMELY	0.423277
CEP57	CABIN1	0.420041
CEP57	CASP3	0.424866
CEP57	CYP27A1	0.429088
CEP57	FBXL4	0.421199
CEP57	MRE11A	0.425576
CEP57	OR1A1	0.421324
CEP57	RAB3IP	0.429381
CEP57	RBM39	0.427325
CEP57	SMARCAD1	0.433587
CEP57	TAF1D	0.433245
CEP57	TTC12	0.420843
CEP57	XRN2	0.431701
CEP57	ZNF286A	0.423088
CEP97	CCDC14	0.420153
CEP97	CCDC80	0.422334
CEP97	CCNB1	0.425241
CEP97	ESR1	0.430438
CEP97	HSF1	0.42341
CEP97	LRCH4	0.421563
CEP97	MOXD1	0.423355
CEP97	NUP54	0.425551
CEP97	RAI2	0.423597
CEP97	RNASEN	0.435182
CEP97	SLC22A23	0.421807
CEP97	TMEM158	0.424833
CEP97	TSP50	0.424942
CES2	DHX57	0.426494
CES2	KIAA1644	0.421061
CES2	MSH2	0.420437
CES2	POR	0.421244
CES2	TMEM38A	0.428569
CHEK1	ADAMTSL3	0.42721
CHEK1	ATP8A1	0.423267
CHEK1	BUB1	0.432631
CHEK1	C3AR1	0.426897
CHEK1	CENPE	0.421343
CHEK1	CSPP1	0.424419
CHEK1	DEPDC1B	0.423761
CHEK1	DIAPH3	0.42456
CHEK1	ETV1	0.432574
CHEK1	FBN1	0.420866
CHEK1	FGF9	0.421387
CHEK1	HIST1H2AL	0.424904
CHEK1	HIST1H4F	0.424701
CHEK1	HMGB2	0.421741
CHEK1	KNTC1	0.422684
CHEK1	MLF1IP	0.428617
CHEK1	NCAPG	0.430622
CHEK1	NDRG1	0.421472
CHEK1	PTMA	0.423658
CHEK1	SNRPN	0.429743
CHEK1	SNRPN	0.432641
CHEK1	STIM2	0.431884
CHEK1	SULF2	0.422411
CHEK1	TENC1	0.43332
CHEK1	TRPA1	0.422467
CHEK1	UNC5C	0.43083
CHML	ACSL4	0.420661
CHML	CHRFAM7A	0.420216
CHML	HIST1H1A	0.427202
CHML	MRAP2	0.426612
CHML	MYBL1	0.424506
CHML	MYLIP	0.421797
CHML	SNRPN	0.42077
CHML	TMPO	0.426131
CHMP4C	NHSL2	0.423321
CHRFAM7A	2014-09-11	0.421551
CHRFAM7A	ABCE1	0.429179
CHRFAM7A	ACVR2A	0.42481
CHRFAM7A	ALS2CR4	0.422664
CHRFAM7A	ANAPC1	0.420488
CHRFAM7A	ANXA3	0.429665
CHRFAM7A	BMF	0.432925
CHRFAM7A	C5orf36	0.421
CHRFAM7A	CCDC14	0.421937
CHRFAM7A	CEACAM5	0.426501
CHRFAM7A	CEP97	0.424205
CHRFAM7A	COX4I2	0.429693
CHRFAM7A	DCP2	0.424829
CHRFAM7A	FAM47C	0.428516
CHRFAM7A	FANCC	0.433954
CHRFAM7A	FANCL	0.427088
CHRFAM7A	FRG1B	0.428425
CHRFAM7A	HIST1H1A	0.421523
CHRFAM7A	LIN54	0.432121
CHRFAM7A	LYSMD2	0.421594
CHRFAM7A	MBNL3	0.42225
CHRFAM7A	MRAP2	0.42072
CHRFAM7A	MYLIP	0.423701
CHRFAM7A	NEUROG1	0.421204
CHRFAM7A	NHSL2	0.433984
CHRFAM7A	PDGFC	0.42174
CHRFAM7A	PLXNB2	0.430357
CHRFAM7A	POLR3H	0.420119
CHRFAM7A	RAN	0.427047
CHRFAM7A	RPL30	0.420429
CHRFAM7A	RUNX1	0.432055
CHRFAM7A	SEMA5A	0.425901
CHRFAM7A	SHROOM2	0.425406
CHRFAM7A	TEPP	0.427047
CHRFAM7A	TIGD5	0.431553
CHRFAM7A	TMEM2	0.423557
CHRFAM7A	TMSB4X	0.420211
CHRFAM7A	TMSB4X	0.43311
CHRFAM7A	TMSB4X	0.429078
CHRFAM7A	TMSL3	0.430362
CHRFAM7A	TOMM70A	0.421389
CHRFAM7A	TSN	0.426071
CHRFAM7A	ZCCHC7	0.426512
CHRFAM7A	ZFYVE16	0.426019
CHRNA6	STRBP	0.42008
CHRNA6	UBE2NL	0.424505
CHST1	CENPE	0.424873
CHST1	FBN1	0.424448
CHST1	IL17RD	0.427889
CHST1	MCF2L2	0.426458
CHST1	MMP20	0.421682
CHST1	SNRPN	0.426335
CHST8	CCDC80	0.422997
CHST8	DNAJB3	0.431566
CHST8	ESR1	0.430221
CHST8	FAM43A	0.42505
CHST8	HSF1	0.426267
CHST8	POLR3H	0.424503
CKAP2L	TRIM10	0.421523
CKAP2L	TRIM10	0.421523
CKS2	FANCC	0.420213
CKS2	TMSB4X	0.430271
CLSPN	AADAT	0.425122
CLSPN	AIP	0.428375
CLSPN	BUB1	0.432935
CLSPN	C3AR1	0.427854
CLSPN	CDKL2	0.420045
CLSPN	CENPE	0.429162
CLSPN	CSPP1	0.425912
CLSPN	DDAH1	0.420584
CLSPN	DEPDC1B	0.42488
CLSPN	ETV1	0.421227
CLSPN	FBN1	0.433799
CLSPN	IL17RD	0.426885
CLSPN	LRRN2	0.420524
CLSPN	MAP1D	0.424573
CLSPN	MCF2L2	0.428291
CLSPN	MMP20	0.423064
CLSPN	NCAPG	0.429685
CLSPN	PRTFDC1	0.423266
CLSPN	PTMA	0.423837
CLSPN	SNRPN	0.427015
CLSPN	SNRPN	0.421244
[truncated: 6,593 more rows]

## Sheet: Table S5
#Node1: gene symbol of one node.
#Node2: gene symbol of the other node.
#Adjacency: adjacency value of the edge that connects "Node1" and "Node2".
Genes coexpressed relationship in blue module
Node 1	Node 2	Adjacency
LIN28	ABLIM1	0.414722
LIN28	EPHA4	0.415153
LIN28	TDH	0.416655
STX12	FAM20A	0.410714
BMP8A	ASTN1	0.412749
BMP8A	C6orf145	0.413999
GUCA2B	C1orf189	0.418112
GUCA2B	ITPKB	0.41108
GUCA2B	OR4A13P	0.412688
GUCA2B	RPS6KA4	0.417304
GUCA2B	KIAA0528	0.415702
GUCA2B	PRIM1	0.41418
GUCA2B	TMEM95	0.412076
GUCA2B	CASR	0.413423
GUCA2B	FNTA	0.410986
PPIH	CASC5	0.410345
PALMD	FAM20A	0.410895
RNPC3	CASS4	0.41401
GPSM2	C1orf189	0.421329
GPSM2	ITPKB	0.428178
GPSM2	ANXA8	0.415522
GPSM2	FLJ45983	0.418761
GPSM2	ADAM8	0.410209
GPSM2	OR4A13P	0.416368
GPSM2	TSGA10IP	0.431686
GPSM2	CSTF3	0.411912
GPSM2	SNORA8	0.415757
GPSM2	KCNA6	0.420218
GPSM2	PUS7L	0.416351
GPSM2	FAIM2	0.416977
GPSM2	KRT82	0.412551
GPSM2	PRIM1	0.426207
GPSM2	OTX2	0.418894
GPSM2	TMEM95	0.412226
GPSM2	MEX3C	0.420721
GPSM2	CPT1C	0.418458
GPSM2	ZFP28	0.418363
GPSM2	LILRB2	0.411428
GPSM2	OBFC2A	0.414322
GPSM2	CASS4	0.422896
GPSM2	MOV10L1	0.420522
GPSM2	RPL5	0.416091
GPSM2	CASR	0.412303
GPSM2	AFAP1	0.417937
GPSM2	WDR19	0.4229
GPSM2	NARG1	0.412645
GPSM2	CPLX1	0.416743
GPSM2	FSCN1	0.414754
GPSM2	LRLE1	0.412533
GPSM2	FAM160B2	0.422978
GPSM2	FNTA	0.421948
GPSM2	LRRCC1	0.418079
GPSM2	WDR67	0.425206
GPSM2	DSERG1	0.421121
TTF2	ABLIM1	0.412155
TTF2	KRTAP10-12	0.415503
TTF2	TDH	0.410275
ECOP	SLC15A1	0.410538
ECOP	BNC1	0.411494
ECOP	SPHKAP	0.411772
ECOP	RASL11B	0.410117
ECOP	CPE	0.41383
ECOP	TRIM24	0.411749
ECOP	GABRE	0.412437
DUSP12	EPHA4	0.41164
DUSP12	TDH	0.414275
LAMC2	ASTN1	0.413377
LAMC2	SLC16A7	0.413532
LAMC2	LCP1	0.411576
LAMC2	STON2	0.412311
LAMC2	PSTPIP1	0.414143
LAMC2	BNC1	0.412041
LAMC2	SLC13A5	0.413031
LAMC2	KIF5C	0.411967
LAMC2	SPHKAP	0.413663
LAMC2	PLOD2	0.415812
LAMC2	C6orf145	0.415878
LAMC2	SH3KBP1	0.411242
LAMC2	NSBP1	0.411687
RGL1	SIAE	0.410373
RGL1	PSTPIP1	0.417007
RGL1	PLOD2	0.41261
C1orf115	ASTN1	0.417504
C1orf115	NMNAT2	0.413129
C1orf115	ZEB1	0.410122
C1orf115	LCP1	0.41489
C1orf115	SLC15A1	0.410369
C1orf115	STON2	0.413033
C1orf115	BNC1	0.412022
C1orf115	KIF5C	0.411413
C1orf115	SPHKAP	0.410975
C1orf115	RASL11B	0.411352
C1orf115	C6orf145	0.419302
C1orf115	TRIM24	0.413058
C1orf115	CDCA7L	0.414982
C1orf115	SGCE	0.418245
C1orf115	MFHAS1	0.413323
C1orf58	FSCN1	0.412673
PRAMEF4	ASTN1	0.410148
STMN1	S100A14	0.412227
STMN1	CASC5	0.413455
STMN1	LGALS7	0.410012
STMN1	KRTAP10-12	0.413918
STMN1	FANCD2	0.410433
NKAIN1	ZFAND5	0.41009
TRIT1	LGALS7	0.414686
TRIT1	LGALS7	0.416164
TRIT1	KRTAP10-12	0.411478
TRIT1	FANCD2	0.41076
TRIT1	EFNB1	0.411627
ANP32E	ASTN1	0.412684
ANP32E	SLC16A7	0.411033
ANP32E	PLOD2	0.41035
ANP32E	C6orf145	0.41196
ANP32E	NSBP1	0.410033
S100A14	ABLIM1	0.414963
S100A14	EPHA4	0.41434
S100A14	TDH	0.416168
C1orf189	ITPKB	0.422245
C1orf189	ANXA8	0.420898
C1orf189	FLJ45983	0.421584
C1orf189	OR4A13P	0.423902
C1orf189	RPS6KA4	0.411052
C1orf189	TSGA10IP	0.427779
C1orf189	CSTF3	0.417577
C1orf189	KCNA6	0.413583
C1orf189	KIAA0528	0.412534
C1orf189	PUS7L	0.416729
C1orf189	FAIM2	0.419521
C1orf189	PRIM1	0.418963
C1orf189	OTX2	0.418239
C1orf189	TMEM95	0.420899
C1orf189	NF1	0.411717
C1orf189	MEX3C	0.42448
C1orf189	CPT1C	0.423408
C1orf189	ZFP28	0.419565
C1orf189	SBNO2	0.413464
C1orf189	LILRB2	0.412507
C1orf189	TMEM214	0.410782
C1orf189	OBFC2A	0.423164
C1orf189	CASS4	0.421215
C1orf189	MOV10L1	0.425924
C1orf189	RPL5	0.423374
C1orf189	CASR	0.417227
C1orf189	AFAP1	0.411716
C1orf189	WDR19	0.419225
C1orf189	NARG1	0.420624
C1orf189	CPLX1	0.414508
C1orf189	FSCN1	0.417263
C1orf189	ABCB8	0.418759
C1orf189	PEX1	0.410462
C1orf189	ASB10	0.41143
C1orf189	LRLE1	0.417752
C1orf189	FAM160B2	0.417843
C1orf189	FNTA	0.42262
C1orf189	LRRCC1	0.416599
C1orf189	WDR67	0.423052
C1orf189	DSERG1	0.426211
ASTN1	NMNAT2	0.417498
ASTN1	ZEB1	0.410391
ASTN1	SLC16A7	0.415559
ASTN1	TUBA1B	0.413789
ASTN1	GALNT6	0.410113
ASTN1	SLC15A1	0.415905
ASTN1	OR1E2	0.41737
ASTN1	ZNF385B	0.410771
ASTN1	SPHKAP	0.415985
ASTN1	MND1	0.413579
ASTN1	CPE	0.412835
ASTN1	TLL1	0.416152
ASTN1	SLC7A11	0.410845
ASTN1	GFRAL	0.410031
ASTN1	C6orf145	0.411385
ASTN1	TRIM24	0.410829
ASTN1	DLX5	0.417348
ASTN1	MFHAS1	0.413874
ASTN1	ZNF704	0.413957
ASTN1	KIF4A	0.412393
ASTN1	NSBP1	0.41288
NMNAT2	ZEB1	0.412638
NMNAT2	SLC16A7	0.416212
NMNAT2	LCP1	0.41896
NMNAT2	SLC15A1	0.415661
NMNAT2	STON2	0.418076
NMNAT2	PSTPIP1	0.412648
NMNAT2	TRPM7	0.410229
NMNAT2	BNC1	0.419051
NMNAT2	SLC13A5	0.415549
NMNAT2	ZNF440	0.413627
NMNAT2	KIF5C	0.414173
NMNAT2	SPHKAP	0.419457
NMNAT2	PLOD2	0.412572
NMNAT2	RASL11B	0.415153
NMNAT2	CPE	0.41464
NMNAT2	SLC7A11	0.410384
NMNAT2	KCTD16	0.410037
NMNAT2	P4HA2	0.414535
NMNAT2	C6orf145	0.418804
NMNAT2	SGCE	0.412453
NMNAT2	SH3KBP1	0.413975
NMNAT2	NSBP1	0.414399
NMNAT2	GABRE	0.413273
LAMB3	SLC15A1	0.411937
LAMB3	AHNAK2	0.420591
LAMB3	KIF5C	0.419146
LAMB3	HIST1H3B	0.411399
LAMB3	TRIM24	0.422583
LAMB3	CDCA7L	0.414004
LAMB3	SGCE	0.416664
TAF1A	TMEM214	0.413384
TAF1A	FAM13B	0.411554
ITPKB	ANXA8	0.421889
ITPKB	FLJ45983	0.423138
ITPKB	OR4A13P	0.417048
ITPKB	TSGA10IP	0.433075
ITPKB	CSTF3	0.412286
ITPKB	SNORA8	0.410051
ITPKB	KCNA6	0.421425
ITPKB	KIAA0528	0.414926
ITPKB	PUS7L	0.410225
ITPKB	FAIM2	0.427132
ITPKB	KRT82	0.414314
ITPKB	PRIM1	0.422662
ITPKB	OTX2	0.426017
ITPKB	TMEM95	0.421377
ITPKB	MEX3C	0.419547
ITPKB	CPT1C	0.422927
ITPKB	ZFP28	0.416778
ITPKB	SBNO2	0.414254
ITPKB	ZNF426	0.414912
ITPKB	LILRB2	0.415068
ITPKB	TMEM214	0.414747
ITPKB	OBFC2A	0.42042
ITPKB	ESPNL	0.410838
ITPKB	CASS4	0.431455
ITPKB	GART	0.411328
ITPKB	MOV10L1	0.426281
ITPKB	RPL5	0.421251
ITPKB	AFAP1	0.418684
ITPKB	WDR19	0.423115
ITPKB	NARG1	0.412657
ITPKB	FAM13B	0.413304
ITPKB	FSCN1	0.431913
ITPKB	ABCB8	0.416524
ITPKB	LRLE1	0.42003
ITPKB	FAM160B2	0.42026
ITPKB	FNTA	0.419037
ITPKB	LRRCC1	0.418712
ITPKB	WDR67	0.423606
ITPKB	DSERG1	0.428694
PFKFB3	C14orf145	0.41149
PFKFB3	FANCD2	0.411826
MCM10	PSTPIP1	0.415226
MCM10	LHCGR	0.412653
SUV39H2	KRTAP10-12	0.410457
SUV39H2	ATAD2	0.412464
ZEB1	SLC15A1	0.413053
ZEB1	AHNAK2	0.416823
ZEB1	KIF5C	0.415796
ZEB1	RASL11B	0.412886
ZEB1	C6orf145	0.413403
ZEB1	TRIM24	0.421472
ZEB1	CDCA7L	0.421369
ZEB1	SGCE	0.423343
ZEB1	MFHAS1	0.410806
ANXA8	OR4A13P	0.411697
ANXA8	RPS6KA4	0.411863
ANXA8	TSGA10IP	0.422594
ANXA8	KIAA0528	0.414951
ANXA8	PUS7L	0.410463
ANXA8	FAIM2	0.410973
ANXA8	PRIM1	0.424489
ANXA8	TMEM95	0.411301
ANXA8	MEX3C	0.410907
ANXA8	CASR	0.411259
ANXA8	FAM160B2	0.41087
ANXA8	FNTA	0.41498
ADAMTS14	C18orf1	0.412638
ADAMTS14	FCHO1	0.410961
ADAMTS14	GART	0.413509
ADAMTS14	ZFAND5	0.412462
UNC5B	FAIM2	0.414113
UNC5B	OTX2	0.414527
UNC5B	ZNF426	0.419915
UNC5B	TMEM214	0.413739
UNC5B	ESPNL	0.410747
UNC5B	CASS4	0.41515
UNC5B	GART	0.417774
UNC5B	AFAP1	0.413683
UNC5B	WDR19	0.411063
UNC5B	ZFAND5	0.413036
PLAC9	PUS7L	0.410394
PLAC9	CBX5	0.413752
PLAC9	TTR	0.410491
PLAC9	RAD21	0.414735
PLAC9	SSX6	0.418649
KLF6	EPHA4	0.410789
KLF6	MUSK	0.411567
FLJ45983	TSGA10IP	0.421142
FLJ45983	KIAA0528	0.417147
FLJ45983	FAIM2	0.415077
FLJ45983	PRIM1	0.426996
FLJ45983	TMEM95	0.412927
FLJ45983	FSCN1	0.410151
FLJ45983	FNTA	0.412015
ABLIM1	SNORD30	0.418383
ABLIM1	CASC5	0.418199
ABLIM1	C15orf59	0.410577
ABLIM1	FCHO1	0.410191
ABLIM1	LGALS7	0.411906
ABLIM1	ZNF426	0.418451
ABLIM1	ACP5	0.41691
ABLIM1	LGALS7	0.413998
ABLIM1	TMEM214	0.415753
ABLIM1	ESPNL	0.418057
ABLIM1	TMSL2	0.413904
ABLIM1	KRTAP10-12	0.421411
ABLIM1	GART	0.419883
ABLIM1	SEMA6A	0.413492
ABLIM1	FAM13B	0.412738
ABLIM1	SDK1	0.41541
ABLIM1	VWDE	0.419424
ABLIM1	RAD21	0.421092
ABLIM1	ATAD2	0.420077
ABLIM1	RFX3	0.415461
ABLIM1	ZFAND5	0.422791
ABLIM1	SSX6	0.421544
ABLIM1	EFNB1	0.42154
ADAM8	FAIM2	0.417269
ADAM8	OTX2	0.415102
ADAM8	FCHO1	0.410118
ADAM8	SBNO2	0.410812
ADAM8	LILRB2	0.410582
ADAM8	TMEM214	0.419749
ADAM8	GART	0.418701
ADAM8	FAM13B	0.4198
ADAM8	RAD21	0.413278
ADAM8	GATA1	0.41087
OR4A13P	RPS6KA4	0.4309
OR4A13P	TSGA10IP	0.412991
OR4A13P	KIAA0528	0.415518
OR4A13P	PUS7L	0.41902
OR4A13P	TMEM95	0.423869
OR4A13P	NF1	0.419568
OR4A13P	CCL1	0.423821
OR4A13P	CPT1C	0.418116
OR4A13P	LILRB2	0.414731
OR4A13P	OBFC2A	0.427354
OR4A13P	MOV10L1	0.42063
OR4A13P	RPL5	0.421911
OR4A13P	CASR	0.418661
OR4A13P	NARG1	0.415014
OR4A13P	FSCN1	0.412438
OR4A13P	ABCB8	0.423373
OR4A13P	PEX1	0.420448
OR4A13P	LRLE1	0.414697
OR4A13P	FNTA	0.431083
OR4A13P	DSERG1	0.423467
RPS6KA4	TSGA10IP	0.412174
RPS6KA4	TMEM95	0.415566
RPS6KA4	MEX3C	0.41647
RPS6KA4	CPT1C	0.41183
RPS6KA4	OBFC2A	0.419257
RPS6KA4	MOV10L1	0.417899
RPS6KA4	RPL5	0.416012
RPS6KA4	CASR	0.418776
RPS6KA4	NARG1	0.417273
RPS6KA4	ABCB8	0.418139
RPS6KA4	FNTA	0.417517
RPS6KA4	DSERG1	0.415578
TSGA10IP	CSTF3	0.41357
TSGA10IP	KIAA0528	0.418622
TSGA10IP	PUS7L	0.41955
TSGA10IP	FAIM2	0.431265
TSGA10IP	PRIM1	0.429861
TSGA10IP	OTX2	0.427685
TSGA10IP	TMEM95	0.424613
TSGA10IP	NF1	0.414102
TSGA10IP	MEX3C	0.413976
TSGA10IP	CPT1C	0.422213
TSGA10IP	ZFP28	0.415839
TSGA10IP	SBNO2	0.420406
TSGA10IP	ZNF426	0.419821
TSGA10IP	LILRB2	0.424359
TSGA10IP	TMEM214	0.422593
TSGA10IP	OBFC2A	0.420934
TSGA10IP	ESPNL	0.418116
TSGA10IP	CASS4	0.431224
TSGA10IP	GART	0.419816
TSGA10IP	MOV10L1	0.423372
TSGA10IP	RPL5	0.422467
TSGA10IP	AFAP1	0.415599
TSGA10IP	WDR19	0.419489
TSGA10IP	NARG1	0.412618
TSGA10IP	FAM13B	0.422882
TSGA10IP	FSCN1	0.435999
TSGA10IP	ABCB8	0.417328
TSGA10IP	PEX1	0.412509
TSGA10IP	LRLE1	0.423484
TSGA10IP	FAM160B2	0.41162
TSGA10IP	FNTA	0.423815
TSGA10IP	LRRCC1	0.416704
TSGA10IP	WDR67	0.416872
TSGA10IP	RAD21	0.420348
TSGA10IP	DSERG1	0.426847
TSGA10IP	ZFAND5	0.413594
TSGA10IP	SSX6	0.420527
TSGA10IP	GATA1	0.41416
CABP4	CASS4	0.412271
CABP4	AFAP1	0.41148
CSTF3	PUS7L	0.42551
CSTF3	FAIM2	0.410697
CSTF3	TMEM95	0.410121
CSTF3	CCL1	0.41422
CSTF3	LILRB2	0.423516
CSTF3	TMEM214	0.411066
CSTF3	CASR	0.418676
CSTF3	FAM13B	0.413048
CSTF3	PEX1	0.412623
CSTF3	FNTA	0.420157
CSTF3	SSX6	0.410642
SNORD30	ZNF426	0.414555
SNORD30	EPHA4	0.417054
SNORD30	ATAD2	0.412868
SNORD27	OTX2	0.410184
SNORD27	CASS4	0.413409
SNORD27	AFAP1	0.41437
SNORD27	WDR19	0.412635
GDPD5	CASC5	0.415488
GDPD5	LGALS7	0.417523
GDPD5	LGALS7	0.4183
GDPD5	KRTAP10-12	0.418241
GDPD5	FANCD2	0.416332
GDPD5	EFNB1	0.414447
SNORA8	FAIM2	0.417502
SNORA8	OTX2	0.416499
SNORA8	CASS4	0.420868
SNORA8	WDR19	0.410761
SNORA8	FSCN1	0.416634
SIAE	PSTPIP1	0.417082
SIAE	TRPM7	0.410477
SIAE	DYX1C1	0.410468
SIAE	PLOD2	0.413137
SIAE	PHEX	0.414079
KCNA6	FAIM2	0.41625
KCNA6	PRIM1	0.415134
KCNA6	OTX2	0.410945
KCNA6	CASS4	0.417201
KCNA6	FSCN1	0.42499
KCNA6	DSERG1	0.410985
HOXC9	C18orf1	0.410419
SLC16A7	GALNT6	0.412458
SLC16A7	KIF5C	0.416236
SLC16A7	PLOD2	0.410182
SLC16A7	SLC7A11	0.411735
SLC16A7	C6orf145	0.41679
SLC16A7	TRIM24	0.411221
SLC16A7	KIF4A	0.410002
KIAA0528	PRIM1	0.417798
KIAA0528	MEX3C	0.416409
KIAA0528	MOV10L1	0.414894
KIAA0528	ABCB8	0.413357
PUS7L	FAIM2	0.416628
PUS7L	ZBTB1	0.420344
PUS7L	OTX2	0.410777
PUS7L	TMEM95	0.417754
PUS7L	NF1	0.42599
PUS7L	CCL1	0.415835
PUS7L	MEX3C	0.41035
PUS7L	FCHO1	0.413519
PUS7L	CPT1C	0.424464
PUS7L	ZFP28	0.416955
PUS7L	SBNO2	0.413196
PUS7L	ZNF426	0.416251
PUS7L	LILRB2	0.424416
PUS7L	TMEM214	0.419312
PUS7L	OBFC2A	0.421449
PUS7L	ESPNL	0.420944
PUS7L	TTC21B	0.415221
PUS7L	R3HDML	0.416326
PUS7L	CASS4	0.416027
PUS7L	MOV10L1	0.413355
PUS7L	RPL5	0.424091
PUS7L	CASR	0.422269
PUS7L	WDR19	0.412868
PUS7L	NARG1	0.419454
PUS7L	FAM13B	0.416998
PUS7L	MAPK14	0.416381
PUS7L	FSCN1	0.411285
PUS7L	PEX1	0.424998
PUS7L	LRLE1	0.426823
PUS7L	FNTA	0.41689
PUS7L	LRRCC1	0.418907
PUS7L	WDR67	0.411752
PUS7L	RAD21	0.412253
PUS7L	DSERG1	0.41905
PUS7L	C9orf3	0.418643
PUS7L	ZFAND5	0.416667
PUS7L	SSX6	0.415138
PUS7L	GATA1	0.419871
TUBA1B	DLX5	0.411103
FAIM2	PRIM1	0.427152
FAIM2	OTX2	0.41995
FAIM2	MEX3C	0.415969
FAIM2	CPT1C	0.414345
FAIM2	ZFP28	0.419868
FAIM2	ZNF426	0.414921
FAIM2	LILRB2	0.41403
FAIM2	TMEM214	0.410564
FAIM2	TTC21B	0.411915
FAIM2	CASS4	0.422828
FAIM2	AURKA	0.412829
FAIM2	MOV10L1	0.413448
FAIM2	RPL5	0.411163
FAIM2	CASR	0.410176
FAIM2	AFAP1	0.423105
FAIM2	WDR19	0.425608
FAIM2	CPLX1	0.411877
FAIM2	FAM13B	0.414129
FAIM2	FSCN1	0.415096
FAIM2	LRLE1	0.410175
FAIM2	FAM160B2	0.423915
FAIM2	FNTA	0.417316
FAIM2	LRRCC1	0.42017
FAIM2	WDR67	0.42485
FAIM2	RAD21	0.4137
FAIM2	DSERG1	0.41447
FAIM2	SSX6	0.411564
GALNT6	SLC24A4	0.415518
GALNT6	C14orf145	0.411122
GALNT6	C16orf61	0.416437
GALNT6	ZNF440	0.415521
GALNT6	ZNF385B	0.411951
GALNT6	CPE	0.414987
GALNT6	CENPH	0.411002
GALNT6	GFRAL	0.411736
GALNT6	DEK	0.416775
GALNT6	NSBP1	0.414073
GALNT6	GABRE	0.410737
KRT82	CASS4	0.41843
KRT82	FSCN1	0.421326
KRT82	DSERG1	0.411398
CBX5	ZFAND5	0.413302
PRIM1	OTX2	0.429188
PRIM1	TMEM95	0.418759
PRIM1	MEX3C	0.419987
PRIM1	CPT1C	0.413991
PRIM1	ZFP28	0.418477
PRIM1	SBNO2	0.418522
PRIM1	ZNF426	0.411151
PRIM1	LILRB2	0.410483
PRIM1	TMEM214	0.415889
PRIM1	OBFC2A	0.413726
PRIM1	CASS4	0.426925
PRIM1	GART	0.415916
PRIM1	MOV10L1	0.423303
PRIM1	RPL5	0.415459
PRIM1	AFAP1	0.415375
PRIM1	WDR19	0.421749
PRIM1	NARG1	0.4112
PRIM1	FAM13B	0.415467
PRIM1	FSCN1	0.426883
PRIM1	ABCB8	0.416011
PRIM1	FAM160B2	0.42405
PRIM1	FNTA	0.410183
PRIM1	LRRCC1	0.411925
PRIM1	WDR67	0.421182
PRIM1	DSERG1	0.421234
CPM	KIF5C	0.410735
DUSP6	C14orf145	0.410598
ANAPC7	ZNF426	0.412793
ANAPC7	CASS4	0.412246
ANAPC7	AFAP1	0.416152
ANAPC7	WDR19	0.411889
ALOX5AP	ZFAND5	0.411185
OLFM4	C14orf145	0.41894
OLFM4	LGALS7	0.413942
OLFM4	FANCD2	0.413121
ING1	ZNF426	0.416997
ING1	ESPNL	0.412924
ING1	CASS4	0.416898
ING1	AFAP1	0.413276
ING1	LRLE1	0.412027
ING1	LRRCC1	0.412395
LHFP	AATK	0.411615
LCP1	SLC15A1	0.417386
LCP1	KIF5C	0.411983
LCP1	SPHKAP	0.412422
LCP1	SLC7A11	0.410805
LCP1	P4HA2	0.410658
LCP1	C6orf145	0.41597
LCP1	TRIM24	0.417972
LCP1	CDCA7L	0.411879
LCP1	SGCE	0.415987
LCP1	MFHAS1	0.416222
SLC15A1	STON2	0.415294
SLC15A1	AHNAK2	0.410548
SLC15A1	PSTPIP1	0.412881
SLC15A1	TRPM7	0.410906
SLC15A1	BNC1	0.417118
SLC15A1	SLC13A5	0.411055
SLC15A1	KIF5C	0.417662
SLC15A1	SPHKAP	0.413691
SLC15A1	UPK1B	0.411125
SLC15A1	RASL11B	0.416352
SLC15A1	CPE	0.411032
SLC15A1	P4HA2	0.412021
SLC15A1	C6orf145	0.418958
SLC15A1	TRIM24	0.419219
SLC15A1	CDCA7L	0.417972
SLC15A1	SGCE	0.421486
SLC15A1	MFHAS1	0.413968
SLC15A1	ABCA1	0.411087
SLC15A1	SH3KBP1	0.411896
SLC15A1	GABRE	0.411251
C14orf19	ZNF426	0.419349
C14orf19	ESPNL	0.411693
C14orf19	CASS4	0.413161
C14orf19	AFAP1	0.416337
C14orf19	WDR19	0.411598
ZBTB1	CCL1	0.411328
ZBTB1	LILRB2	0.417823
ZBTB1	CASR	0.416147
ZBTB1	FAM13B	0.410764
ZBTB1	SSX6	0.41113
ZBTB1	GATA1	0.411583
SLC24A4	C14orf145	0.419126
SLC24A4	KIF5C	0.41234
SLC24A4	TRIM24	0.411751
CCNB1IP1	AHNAK2	0.410207
CCNB1IP1	FAM20A	0.410166
CCNB1IP1	SGCE	0.413889
OTX2	ZFP28	0.411559
OTX2	LILRB2	0.411899
OTX2	TMEM214	0.410763
OTX2	CASS4	0.412011
OTX2	GART	0.410115
OTX2	AFAP1	0.416611
OTX2	WDR19	0.418698
OTX2	FAM13B	0.416837
OTX2	RIOK1	0.410167
OTX2	FSCN1	0.41621
OTX2	FAM160B2	0.421264
OTX2	FNTA	0.410246
OTX2	WDR67	0.417571
OTX2	RAD21	0.415107
NUMB	CASS4	0.412008
C14orf145	C16orf61	0.417491
C14orf145	YES1	0.415404
C14orf145	LGALS7	0.41707
C14orf145	ZNF551	0.417625
C14orf145	LGALS7	0.415042
C14orf145	HLCS	0.410073
C14orf145	FANCD2	0.417934
C14orf145	RBP1	0.412737
C14orf145	CPE	0.413377
C14orf145	HIST1H3B	0.41781
C14orf145	HIP1	0.414841
C14orf145	PIP5K1B	0.412721
STON2	SPHKAP	0.413389
STON2	SLC7A11	0.410254
STON2	C6orf145	0.414085
STON2	TRIM24	0.413965
STON2	SGCE	0.41019
STON2	MFHAS1	0.41415
EML5	ZFAND5	0.410106
AHNAK2	BNC1	0.412358
AHNAK2	C16orf61	0.411045
AHNAK2	FAM20A	0.411572
AHNAK2	FTL	0.416751
AHNAK2	KIF5C	0.416502
AHNAK2	ST6GAL2	0.410002
AHNAK2	LEPREL1	0.410522
AHNAK2	RASL11B	0.417795
AHNAK2	CPE	0.414053
AHNAK2	P4HA2	0.412061
AHNAK2	THOC3	0.417116
AHNAK2	HIST1H3B	0.413788
AHNAK2	TRIM24	0.416302
AHNAK2	CDCA7L	0.414857
AHNAK2	SGCE	0.417612
AHNAK2	GAL3ST4	0.410604
AHNAK2	PIP5K1B	0.412106
AHNAK2	AKAP14	0.419341
AHNAK2	GABRE	0.416648
CASC5	LGALS7	0.412931
CASC5	EPHA4	0.4195
CASC5	KRTAP10-12	0.414855
CASC5	HLCS	0.412085
CASC5	TDH	0.416329
PSTPIP1	TRPM7	0.412609
PSTPIP1	DYX1C1	0.411461
PSTPIP1	RSAD1	0.410292
PSTPIP1	CEACAM8	0.414786
PSTPIP1	KIF5C	0.412362
PSTPIP1	SPHKAP	0.413488
PSTPIP1	SLC7A11	0.417361
PSTPIP1	P4HA2	0.417774
PSTPIP1	BZW2	0.413182
PSTPIP1	TRIM24	0.412971
PSTPIP1	GAL3ST4	0.411363
PSTPIP1	MFHAS1	0.411588
PSTPIP1	PHEX	0.418543
FAM108C1	C16orf61	0.412033
FAM108C1	CPE	0.414489
SERINC4	LMTK2	0.411841
TRPM7	KIF5C	0.410306
TRPM7	TRIM24	0.415205
TRPM7	CDCA7L	0.410204
TRPM7	SGCE	0.418091
TRPM7	MFHAS1	0.412107
C15orf59	FCHO1	0.412243
C15orf59	ZNF426	0.414977
C15orf59	TMEM214	0.410073
C15orf59	ESPNL	0.410503
C15orf59	ZFAND5	0.414361
SEMA7A	LHCGR	0.411861
BNC1	KIF5C	0.418996
BNC1	SPHKAP	0.413719
BNC1	UPK1B	0.410927
BNC1	CPE	0.411274
BNC1	SLC7A11	0.415778
BNC1	P4HA2	0.41206
BNC1	C6orf145	0.414631
BNC1	TRIM24	0.42159
BNC1	CDCA7L	0.412143
BNC1	SGCE	0.415337
BNC1	DLX5	0.410112
BNC1	MFHAS1	0.412158
ACSM3	C18orf1	0.410227
ACSM3	EPHA4	0.415545
ACSM3	OSTF1	0.4103
C16orf61	KIF5C	0.416797
C16orf61	ADAMTS6	0.410177
C16orf61	HIST1H3B	0.410414
C16orf61	TRIM24	0.41562
C16orf61	DLX5	0.410026
TMEM95	MEX3C	0.419171
TMEM95	CPT1C	0.414231
TMEM95	ZFP28	0.412752
TMEM95	LILRB2	0.410395
TMEM95	OBFC2A	0.414077
TMEM95	MOV10L1	0.417109
TMEM95	RPL5	0.414166
TMEM95	CASR	0.418975
TMEM95	WDR19	0.410899
TMEM95	NARG1	0.414454
TMEM95	CPLX1	0.412445
TMEM95	ASB10	0.410296
TMEM95	FAM160B2	0.41198
TMEM95	FNTA	0.423032
TMEM95	WDR67	0.416561
TMEM95	DSERG1	0.41603
NF1	CCL1	0.418872
NF1	LILRB2	0.418819
NF1	CASR	0.418387
NF1	FNTA	0.425539
RSAD1	CEACAM8	0.410436
RSAD1	KIF5C	0.419637
RSAD1	PLOD2	0.412067
RSAD1	SLC7A11	0.410962
TMC8	BZW2	0.412294
OR1E2	C6orf145	0.412896
SLC13A5	SPHKAP	0.414219
SLC13A5	SLC7A11	0.413296
SLC13A5	TRIM24	0.410914
CCL1	CPT1C	0.410992
CCL1	OBFC2A	0.412096
CCL1	RPL5	0.412196
CCL1	CASR	0.423336
CCL1	NARG1	0.410305
CCL1	PEX1	0.419571
CCL1	LRLE1	0.411819
CCL1	FNTA	0.412598
MPO	LILRB2	0.412994
MPO	TMEM214	0.417898
MPO	GART	0.416734
MPO	FAM13B	0.419543
MPO	RAD21	0.422663
MPO	ZFAND5	0.414832
MPO	SSX6	0.418908
MPO	GATA1	0.413825
FAM20A	KIF5C	0.413442
FAM20A	THOC3	0.410181
FAM20A	TRIM24	0.413134
FAM20A	SGCE	0.415206
FAM20A	GAL3ST4	0.411004
AATK	SCML4	0.414785
AATK	TDH	0.41
C18orf1	TMEM214	0.414775
C18orf1	GART	0.418321
C18orf1	FAM13B	0.416229
C18orf1	ZYX	0.411581
C18orf1	RAD21	0.422199
C18orf1	ZFAND5	0.414523
C18orf1	SSX6	0.416805
TTR	C9orf3	0.412061
TTR	ZFAND5	0.414147
YES1	LGALS7	0.417521
YES1	LGALS7	0.413943
YES1	FANCD2	0.415438
MEX3C	SBNO2	0.410843
MEX3C	LILRB2	0.410929
MEX3C	ABCB8	0.410755
MEX3C	FNTA	0.416066
ZNF440	KIF5C	0.41855
ZNF440	CPE	0.412169
ZNF440	SLC7A11	0.414063
ZNF440	TRIM24	0.41653
ZNF440	HIP1	0.41013
FCHO1	LILRB2	0.415449
FCHO1	TMEM214	0.418507
FCHO1	GCA	0.412344
FCHO1	EPHA4	0.411505
FCHO1	GART	0.417774
FCHO1	HMGB1	0.413779
FCHO1	FAM13B	0.421315
FCHO1	RAD21	0.424854
FCHO1	ATAD2	0.412311
FCHO1	OSTF1	0.412539
FCHO1	ZFAND5	0.41277
FCHO1	SSX6	0.421539
FCHO1	GATA1	0.412698
LGALS7	LGALS7	0.415367
LGALS7	EPHA4	0.419844
LGALS7	HLCS	0.416509
LGALS7	FANCD2	0.411954
LGALS7	WDR51A	0.415406
LGALS7	GPR115	0.410037
LGALS7	OSTF1	0.410243
LGALS7	MUSK	0.411645
ZFP36	LILRB2	0.41155
ZFP36	TMEM214	0.410294
ZFP36	ESPNL	0.411263
ZFP36	ZFAND5	0.41183
FTL	TRIM24	0.410972
CPT1C	LILRB2	0.422123
CPT1C	CASR	0.415406
CPT1C	FSCN1	0.414628
CPT1C	FNTA	0.428206
ZFP28	SBNO2	0.413512
ZFP28	LILRB2	0.419398
ZFP28	TMEM214	0.417304
ZFP28	CASR	0.410313
ZFP28	FAM13B	0.420406
ZFP28	FNTA	0.411007
ZFP28	RAD21	0.414018
ZFP28	GATA1	0.410591
ZNF551	HIST1H3B	0.411498
SBNO2	CASR	0.415389
SBNO2	FAM13B	0.410481
ZNF426	ACP5	0.420419
ZNF426	LILRB2	0.41915
ZNF426	TMEM214	0.41811
ZNF426	ESPNL	0.413466
ZNF426	TMSL2	0.424131
ZNF426	TTC21B	0.415945
ZNF426	EPHA4	0.414202
ZNF426	AURKA	0.422523
ZNF426	KRTAP10-12	0.415984
ZNF426	GART	0.418837
ZNF426	AFAP1	0.419004
ZNF426	FAM13B	0.418741
ZNF426	SDK1	0.416429
ZNF426	FSCN1	0.410961
ZNF426	VWDE	0.412459
ZNF426	TDH	0.412312
ZNF426	LRRCC1	0.413721
ZNF426	RAD21	0.424813
ZNF426	ATAD2	0.42409
ZNF426	IFT74	0.415018
ZNF426	ZFAND5	0.415161
ZNF426	SSX6	0.426265
ZNF426	EFNB1	0.411665
ACP5	ESPNL	0.415365
ACP5	AFAP1	0.411996
LGALS7	EPHA4	0.420682
LGALS7	HLCS	0.414803
LGALS7	FANCD2	0.412815
LGALS7	WDR51A	0.414354
LGALS7	TDH	0.411156
LGALS7	OSTF1	0.411975
LGALS7	MUSK	0.412406
LGALS7	RFX3	0.412476
LGALS7	EFNB1	0.411825
ZNF780A	AFAP1	0.411232
CEACAM8	KIF5C	0.410627
CEACAM8	PLOD2	0.415375
CEACAM8	SLC7A11	0.41076
CEACAM8	BZW2	0.410658
ZNF415	FAM13B	0.410233
LILRB2	TMEM214	0.416699
LILRB2	OBFC2A	0.415166
LILRB2	ESPNL	0.420471
LILRB2	TTC21B	0.420464
LILRB2	R3HDML	0.418348
LILRB2	CASS4	0.417935
LILRB2	MOV10L1	0.410374
LILRB2	RPL5	0.419321
LILRB2	HMGB1	0.41035
LILRB2	CASR	0.421795
LILRB2	AFAP1	0.417285
LILRB2	WDR19	0.419129
LILRB2	NARG1	0.41566
LILRB2	FAM13B	0.412112
LILRB2	PEX1	0.415116
LILRB2	ASB10	0.410873
LILRB2	LRLE1	0.422919
LILRB2	FNTA	0.419588
LILRB2	LRRCC1	0.423239
LILRB2	WDR67	0.417537
LILRB2	RAD21	0.410857
LILRB2	DSERG1	0.41578
LILRB2	C9orf3	0.416668
LILRB2	ZFAND5	0.416572
LILRB2	SSX6	0.414412
LILRB2	GATA1	0.414347
TMEM214	GCA	0.410779
TMEM214	ESPNL	0.414463
TMEM214	TMSL2	0.411736
TMEM214	TTC21B	0.419801
TMEM214	EPHA4	0.414008
TMEM214	CASS4	0.411841
TMEM214	AURKA	0.414731
TMEM214	GART	0.412576
TMEM214	HMGB1	0.419004
TMEM214	CASR	0.413199
TMEM214	AFAP1	0.419284
TMEM214	WDR19	0.419067
TMEM214	FAM13B	0.418683
TMEM214	LRRCC1	0.41764
TMEM214	WDR67	0.414087
TMEM214	RAD21	0.421905
TMEM214	ATAD2	0.411868
TMEM214	OSTF1	0.414752
TMEM214	C9orf3	0.412872
TMEM214	ZFAND5	0.415867
TMEM214	SSX6	0.420422
KIF5C	SPHKAP	0.420377
KIF5C	UPK1B	0.410939
KIF5C	ACPL2	0.411895
KIF5C	MBNL1	0.411464
KIF5C	PLOD2	0.411004
KIF5C	RASL11B	0.415775
KIF5C	CPE	0.419969
KIF5C	SLC7A11	0.421158
KIF5C	P4HA2	0.421327
KIF5C	THOC3	0.421548
KIF5C	DEK	0.412628
KIF5C	HIST1H3B	0.418238
KIF5C	BZW2	0.412598
KIF5C	TRIM24	0.418715
KIF5C	HIP1	0.421412
KIF5C	GAL3ST4	0.417836
KIF5C	TACC1	0.418032
KIF5C	PHEX	0.410285
KIF5C	PAGE2	0.41448
KIF5C	NSBP1	0.419145
KIF5C	GABRE	0.422948
GCA	GART	0.417924
OBFC2A	CASR	0.420127
OBFC2A	CPLX1	0.410352
OBFC2A	ASB10	0.41147
OBFC2A	FNTA	0.427874
SNORD51	KRTAP10-12	0.4143
SNORD51	EFNB1	0.414029
IGFBP2	WDR19	0.410274
ESPNL	TMSL2	0.418116
ESPNL	TTC21B	0.417462
ESPNL	EPHA4	0.412501
ESPNL	AURKA	0.417929
ESPNL	KRTAP10-12	0.410121
ESPNL	GART	0.411049
ESPNL	AFAP1	0.414255
ESPNL	FAM13B	0.415724
ESPNL	TDH	0.414839
ESPNL	LRRCC1	0.413705
ESPNL	RAD21	0.422556
ESPNL	ATAD2	0.419289
ESPNL	ZFAND5	0.412131
ESPNL	SSX6	0.426869
TMSL2	CASS4	0.413086
TMSL2	GART	0.413363
TMSL2	AFAP1	0.414416
TMSL2	ZFAND5	0.416508
ST6GAL2	SGCE	0.412563
TTC21B	GART	0.41462
TTC21B	FAM13B	0.417405
TTC21B	RAD21	0.41761
TTC21B	ZFAND5	0.41951
TTC21B	SSX6	0.418315
TTC21B	GATA1	0.412134
ZNF385B	DEK	0.411326
EPHA4	KRTAP10-12	0.42113
EPHA4	GART	0.421203
EPHA4	FANCD2	0.417883
EPHA4	DUB4	0.412227
EPHA4	PPID	0.413649
EPHA4	SEMA6A	0.412139
EPHA4	FAM13B	0.411338
EPHA4	SNORD50B	0.413545
EPHA4	VWDE	0.414773
EPHA4	RAD21	0.420403
EPHA4	ATAD2	0.4177
EPHA4	RFX3	0.419512
EPHA4	ZFAND5	0.421757
EPHA4	SSX6	0.418071
EPHA4	EFNB1	0.422347
SPHKAP	UPK1B	0.413415
SPHKAP	MBNL1	0.411951
SPHKAP	PLOD2	0.411981
SPHKAP	SLC7A11	0.414057
SPHKAP	C6orf145	0.419531
SPHKAP	TRIM24	0.419546
SPHKAP	CDCA7L	0.412409
SPHKAP	SGCE	0.416275
SPHKAP	MFHAS1	0.413964
SPHKAP	SH3KBP1	0.413633
R3HDML	PEX1	0.412145
CASS4	AURKA	0.415236
CASS4	AFAP1	0.418525
CASS4	WDR19	0.415252
CASS4	CPLX1	0.410775
CASS4	FAM13B	0.4147
CASS4	FSCN1	0.426671
CASS4	FAM160B2	0.410472
CASS4	FNTA	0.419922
CASS4	LRRCC1	0.413616
CASS4	WDR67	0.414583
CASS4	RAD21	0.413972
CASS4	SSX6	0.41383
TRMT6	KRTAP10-12	0.412095
TRMT6	EFNB1	0.411137
AURKA	GART	0.413028
AURKA	AFAP1	0.412759
AURKA	ZFAND5	0.416116
KRTAP10-12	WDR51A	0.410602
KRTAP10-12	SEMA6A	0.410942
KRTAP10-12	VWDE	0.414558
KRTAP10-12	TDH	0.416466
KRTAP10-12	ZFAND5	0.412409
KRTAP10-12	EFNB1	0.413987
GART	HMGB1	0.417586
GART	AFAP1	0.419747
GART	WDR19	0.416287
GART	FAM13B	0.41817
GART	TDH	0.411542
GART	LRRCC1	0.410767
GART	RAD21	0.425201
GART	ATAD2	0.41724
GART	OSTF1	0.41842
GART	ZFAND5	0.415075
GART	SSX6	0.421074
HLCS	FANCD2	0.416863
HLCS	RFX3	0.41005
MOV10L1	CASR	0.410779
MOV10L1	CPLX1	0.410817
MOV10L1	FSCN1	0.41413
MOV10L1	FNTA	0.423918
RPL5	CASR	0.420691
RPL5	CPLX1	0.410325
RPL5	ASB10	0.412743
RPL5	FNTA	0.426702
FANCD2	WDR51A	0.410291
FANCD2	GPR115	0.412677
FANCD2	MUSK	0.416229
HMGB1	FAM13B	0.418519
HMGB1	RAD21	0.417374
HMGB1	ZFAND5	0.416413
HMGB1	SSX6	0.411058
HMGB1	GATA1	0.41447
UPK1B	SLC7A11	0.413255
UPK1B	P4HA2	0.413978
UPK1B	TRIM24	0.414325
UPK1B	GABRE	0.411845
CASR	NARG1	0.420714
CASR	FAM13B	0.414024
CASR	MAPK14	0.41734
CASR	ABCB8	0.414306
CASR	PEX1	0.426044
CASR	LRLE1	0.416053
CASR	FNTA	0.416875
CASR	DSERG1	0.412181
CASR	C9orf3	0.412047
CASR	GATA1	0.418965
MBNL1	CPE	0.412107
MBNL1	SLC7A11	0.412856
MBNL1	P4HA2	0.410844
MBNL1	TRIM24	0.413446
MBNL1	GABRE	0.413501
WDR51A	EFNB1	0.4109
C3orf36	ATAD2	0.410364
PLOD2	SLC7A11	0.416594
PLOD2	P4HA2	0.412496
PLOD2	BZW2	0.411692
PLOD2	PHEX	0.412637
PLOD2	KIF4A	0.411346
LEPREL1	HIST1H3B	0.414292
LEPREL1	HIP1	0.410067
AFAP1	FAM13B	0.417387
AFAP1	FSCN1	0.419548
AFAP1	RAD21	0.416409
AFAP1	IFT74	0.41558
AFAP1	ZFAND5	0.413722
AFAP1	SSX6	0.414623
DUB4	OSTF1	0.410518
WDR19	FAM13B	0.419402
WDR19	FSCN1	0.420298
WDR19	FNTA	0.411243
WDR19	RAD21	0.414936
WDR19	SSX6	0.411429
RASL11B	CPE	0.412764
RASL11B	C6orf145	0.410653
RASL11B	TRIM24	0.422469
RASL11B	CDCA7L	0.417638
RASL11B	SGCE	0.417517
RASL11B	DLX5	0.414308
RASL11B	ZNF704	0.412005
NARG1	FNTA	0.418321
MND1	C6orf145	0.411649
CPE	ADAMTS6	0.413727
CPE	C6orf145	0.413045
CPE	TRIM24	0.420167
CPE	CDCA7L	0.413832
CPE	SGCE	0.414252
CPE	DLX5	0.412788
CPE	ZNF704	0.410184
TLL1	C6orf145	0.41154
TLL1	DLX5	0.410742
TLL1	ZNF704	0.411376
CPLX1	FSCN1	0.410927
CPLX1	DSERG1	0.415272
SLC7A11	P4HA2	0.412738
SLC7A11	THOC3	0.411227
SLC7A11	C6orf145	0.414483
SLC7A11	TRIM24	0.412378
SLC7A11	TACC1	0.413851
SLC7A11	SH3KBP1	0.413246
SLC7A11	NSBP1	0.413078
SLC7A11	GABRE	0.413613
PPID	OSTF1	0.411781
ADAMTS6	GABRE	0.41037
SEMA6A	TDH	0.414812
P4HA2	CDC25C	0.410406
P4HA2	C6orf145	0.414442
P4HA2	TRIM24	0.420595
P4HA2	CDCA7L	0.412777
P4HA2	SGCE	0.41924
P4HA2	TACC1	0.412958
P4HA2	MFHAS1	0.411494
P4HA2	SH3KBP1	0.412867
FAM13B	FAM160B2	0.411363
FAM13B	LRRCC1	0.416344
FAM13B	WDR67	0.414553
FAM13B	RAD21	0.41831
FAM13B	OSTF1	0.41286
FAM13B	C9orf3	0.415747
FAM13B	ZFAND5	0.418675
FAM13B	SSX6	0.416574
FAM13B	GATA1	0.414205
THOC3	TRIM24	0.42032
THOC3	SGCE	0.413834
MAPK14	RAD21	0.412653
MAPK14	SSX6	0.413737
GFRAL	DEK	0.411198
C6orf145	TRIM24	0.413517
C6orf145	DLX5	0.414242
C6orf145	MFHAS1	0.416692
C6orf145	ZNF704	0.410119
C6orf145	KIF4A	0.413871
C6orf145	NSBP1	0.414101
HIST1H3B	TRIM24	0.415388
HIST1H3B	PIP5K1B	0.410131
HIST1H3B	GABRE	0.411099
SNORD50B	OSTF1	0.412151
FSCN1	LRLE1	0.411469
FSCN1	FAM160B2	0.416939
FSCN1	FNTA	0.421295
FSCN1	LRRCC1	0.416552
FSCN1	WDR67	0.420271
FSCN1	DSERG1	0.418885
TRIM24	CDCA7L	0.414394
TRIM24	HIP1	0.413658
TRIM24	SGCE	0.418355
TRIM24	GAL3ST4	0.415328
TRIM24	TACC1	0.416718
TRIM24	AKAP14	0.417083
TRIM24	SH3KBP1	0.412384
TRIM24	NSBP1	0.412556
TRIM24	GABRE	0.421835
RAB19	ZFAND5	0.411749
ABCB8	FNTA	0.417837
VWDE	TDH	0.412966
VWDE	ATAD2	0.411573
CDCA7L	SGCE	0.416493
CDCA7L	DLX5	0.410528
CDCA7L	AKAP14	0.415913
CDCA7L	GABRE	0.41194
PEX1	FNTA	0.420154
SGCE	DLX5	0.41027
SGCE	MFHAS1	0.412751
SGCE	AKAP14	0.415345
SGCE	GABRE	0.414364
ASB10	FNTA	0.410104
TDH	RAD21	0.416044
TDH	ATAD2	0.410603
TDH	RFX3	0.417563
TDH	ZFAND5	0.419878
TDH	SSX6	0.418735
TDH	EFNB1	0.416528
LRLE1	FNTA	0.426414
LRLE1	LRRCC1	0.412138
LRLE1	SSX6	0.415019
FNTA	LRRCC1	0.415717
FNTA	WDR67	0.414952
FNTA	DSERG1	0.42947
LRRCC1	RAD21	0.413717
LRRCC1	IFT74	0.410369
LRRCC1	ZFAND5	0.410989
LRRCC1	SSX6	0.415182
RAD21	OSTF1	0.419681
RAD21	C9orf3	0.419663
RAD21	ZFAND5	0.425846
RAD21	SSX6	0.419647
RAD21	GATA1	0.416507
ATAD2	ZFAND5	0.421507
OSTF1	RFX3	0.411397
OSTF1	ZFAND5	0.420683
OSTF1	SSX6	0.416725
C9orf3	SSX6	0.4205
C9orf3	GATA1	0.411977
ZFAND5	SSX6	0.426262
SSX6	GATA1	0.415882

## Sheet: Table S6
#Gene Symbol: gene symbols.
#MM: module membership measure.
#GS: gene sigificance
Membership measure and gene significance matrix of brown module
Gene Symbol	MM	GS
TTLL10	0.959671	1.31379
PRDM16	0.872553	1.0807
SPSB1	0.901699	2.51269
UBE4B	0.694754	1.42908
PGD	0.981054	3.16703
ANGPTL7	0.878	1.92839
FBXO6	0.779749	0.898066
C1orf158	0.920559	2.09526
PRAMEF7	0.93802	0.533176
RPS16P1	0.811078	0.448678
PADI3	0.811833	1.12632
OTUD3	0.88957	4.09149
ALPL	0.992467	4.54213
LDLRAD2	0.9385	1.17715
MDS2	0.854266	0.684308
LYPLA2	0.983908	0.62464
SFN	0.960729	2.59472
SYTL1	0.95177	1.03764
SERINC2	0.897099	1.68453
RBBP4	0.864202	1.25388
EIF2C3	0.938876	2.13058
THRAP3	0.90267	1.21241
MFSD2	0.929037	1.09577
ZNF643	0.941271	3.44288
ZNF684	0.688979	1.10269
RP4-692D3.1	0.813984	1.55209
FAM183A	0.684118	1.86238
WDR65	0.921478	2.40168
IPO13	0.953066	2.97686
NASP	0.960171	2.49116
TMEM69	0.81076	1.68639
PRKAA2	0.965687	2.71779
NFIA	0.729889	1.47785
USP1	0.977861	3.35381
RAVER2	0.906782	2.05395
ST6GALNAC5	0.772802	0.99853
RPL17	0.899825	0.686625
PRKACB	0.93322	1.43492
CYR61	0.869465	3.31705
HS2ST1	0.966461	2.28833
CDC7	0.953014	3.29988
CCDC18	0.984186	4.61543
ABCD3	0.879896	1.72706
PTBP2	0.96464	2.83742
CCDC76	0.924178	2.29355
CDC14A	0.966057	2.87377
AMY2B	0.524798	0.791146
C1orf162	0.915891	1.74895
CTTNBP2NL	0.921487	3.70998
WNT2B	0.890139	1.69484
WDR3	0.863267	1.91156
HSD3B2	0.927006	0.774973
HIST2H2BA	0.948292	2.72035
NBPF14	0.813246	0.774955
TXNIP	0.985042	4.46237
HIST2H4A	0.910189	3.18291
HIST2H2AA3	0.92779	2.46275
SETDB1	0.997848	2.48241
C1orf230	0.954128	1.12184
RPS27	0.932084	0.512613
CKS1B	0.916574	1.28758
LENEP	0.864317	1.22279
CADM3	0.862992	1.26279
ATP1A2	0.91713	0.932808
PEA15	0.923811	3.66083
SLAMF7	0.943809	1.65305
SDHC	0.86431	1.56168
DDR2	0.45519	0.57625
NUF2	0.966359	3.56498
ATP1B1	0.929184	2.62958
C1orf112	0.886445	1.93446
PRRX1	0.671749	0.674569
FMO4	0.820851	1.50178
TDRD5	0.807671	1.84717
RGSL1	0.884411	1.35307
HMCN1	0.952058	5.09914
PRG4	0.959484	1.48736
C1orf27	0.731667	1.00579
PLA2G4A	0.926954	3.28394
RGS13	0.9747	5.33317
RGS2	0.966727	4.41206
RPS2P9	0.917395	0.988608
NR5A2	0.892101	3.67483
PPP1R12B	0.611416	1.66464
OCR1	0.861746	4.19111
SNRPE	0.836604	2.42764
LOC642587	0.90367	2.56906
SERTAD4	0.914886	2.89938
HHAT	0.902064	1.18428
DTL	0.911969	4.6796
CENPF	0.941421	5.55717
RRP15	0.842411	1.59466
TGFB2	0.973147	4.12268
FAM177B	0.969375	5.97603
DNAH14	0.925548	1.72562
DISC1	0.679247	0.810591
KIAA1804	0.947039	2.21976
RPL35P1	0.881179	1.47984
RYR2	0.960058	5.23326
EXO1	0.951056	5.75379
C1orf100	0.921515	1.59985
SCCPDH	0.859136	1.49983
OR2M1P	0.919547	1.74684
RPL22	0.958681	1.54239
MIR34A	0.916437	1.18135
DHRS3	0.935548	2.15233
PRAMEF7	0.93802	0.533176
PRAMEF7	0.93802	0.533176
C1orf89	0.924342	0.933458
RAP1GAP	0.906346	1.20049
CNR2	0.709804	0.442877
RUNX3	0.945564	0.846068
EYA3	0.900809	1.96986
PUM1	0.835954	1.37024
CLSPN	0.93532	3.64771
HEYL	0.712858	0.92277
ZMYND12	0.949187	2.8582
PPAP2B	0.86921	1.16231
C1orf168	0.980972	3.40874
HNRNPA1	0.914591	0.954786
ITGB3BP	0.934034	2.39042
SLC35D1	0.756494	1.06902
LRRC40	0.814869	1.51449
AIDA	0.871346	1.96749
FUBP1	0.857597	1.14979
MCOLN2	0.866299	1.91561
DDAH1	0.973506	5.40234
HFM1	0.939768	3.63164
BCAR3	0.822427	1.92959
CNN3	0.926384	1.22635
RPL7	0.950712	0.84786
SASS6	0.932062	3.65281
DENND2C	0.929848	1.38728
TRIM45	0.686126	1.21045
WARS2	0.91739	3.10404
NUDT4P1	0.979454	3.39099
PPIAL4A	0.964969	2.33911
HIST2H2BF	0.953622	3.85091
HIST2H2AA3	0.92779	2.46275
HIST2H2BE	0.823683	2.14828
HIST2H4A	0.910189	3.18291
HIST2H2AB	0.909201	4.05375
APH1A	0.939987	2.12678
RFX5	0.947755	1.41741
ILF2	0.829614	1.78117
PBXIP1	0.815183	0.710823
RIT1	0.812719	2.41537
NES	0.979682	2.34378
PVRL4	0.963148	4.90096
C1orf192	0.894864	2.32506
GPR161	0.780082	0.768375
F5	0.82246	3.54327
RPLP1P3	0.903537	1.58915
SNORD47	0.958627	2.80843
SNORD80	0.772439	1.26733
SNORD79	0.963445	2.87097
ACBD6	0.875745	1.06771
C1orf14	0.993331	1.25613
FAM129A	0.98312	4.27299
PDC	0.54174	0.798773
KCNT2	0.952416	3.15702
ASPM	0.989377	6.90869
KIF14	0.963787	3.6185
CSRP1	0.860159	2.07381
UBE2T	0.916423	2.60831
RPS27	0.947503	0.57561
LOC100132728	0.870618	1.01743
ETNK2	0.92527	1.96064
LRRN2	0.985556	1.50177
FAIM3	0.969608	1.4595
INTS7	0.952459	3.57967
LQK1	0.946527	1.68403
RAB3GAP2	0.826971	1.20078
TLR5	0.928378	2.0133
WDR26	0.663197	0.594244
PCNXL2	0.837947	1.25705
LOC440733	0.651245	0.778816
ZP4	0.812792	0.444889
CHML	0.981229	3.18474
ZNF670	0.893998	2.93097
OR2T33	0.969831	0.755172
MYO3A	0.957687	5.7896
FXYD4	0.922962	1.08466
ALOX5	0.954632	1.34516
C10orf71	0.960566	1.15226
ASAH2	0.948328	4.20179
CDC2	0.98191	5.24774
DDIT4	0.910204	2.11677
VCL	0.938523	2.56472
KIF20B	0.984003	4.63236
RPP30	0.951101	2.97114
KIF11	0.934292	5.2508
EXOC6	0.855258	1.99455
CYP26A1	0.972313	4.71868
CEP55	0.987894	4.35017
LGI1	0.901593	1.48779
TMEM20	0.989888	4.40633
HELLS	0.941428	5.1281
ZNF518A	0.833735	1.09057
HPS6	0.788381	0.737072
SMC3	0.757417	1.01334
NHLRC2	0.851711	1.39553
TDRD1	0.936081	4.32349
VWA2	0.849421	3.18422
HTRA1	0.820584	1.93508
C10orf137	0.94007	1.70363
BCCIP	0.972612	1.89957
INPP5A	0.847247	1.86657
SFMBT2	0.951311	2.56082
ACBD7	0.86512	2.05392
C10orf67	0.933898	0.499791
PRTFDC1	0.960802	5.38505
NRP1	0.937603	2.10061
HNRNPF	0.899031	1.25773
AGAP4	0.890786	0.466272
FAM13C	0.813554	1.54418
SLC16A9	0.958025	1.42864
CCDC6	0.947061	2.99739
JMJD1C	0.906152	1.75714
PPA1	0.949424	2.57464
DNAJC9	0.829157	0.741901
MRPS16	0.938341	0.985983
PPP3CB	0.909214	1.27714
ANKRD22	0.892062	2.48483
MYOF	0.870709	2.63973
FRAT2	0.863041	1.25591
FGF8	0.835611	1.28939
NPM3	0.982541	2.71322
C10orf79	0.841648	2.28264
C10orf118	0.978439	3.15478
METTL10	0.849001	1.79957
FLJ37035	0.850795	2.01747
MMP21	0.808617	0.32461
PTDSS2	0.798169	0.866002
RPLP2	0.740563	1.13073
LOC649839	0.948871	1.4091
OR51T1	0.913536	0.24003
ADM	0.904732	1.359
LOC494141	0.799066	1.02144
BBOX1	0.920238	1.08182
EIF3M	0.928043	2.05091
TTC17	0.912898	1.94923
CD82	0.919413	2.1108
KIAA0652	0.903543	2.49831
ZNF408	0.801698	0.899809
FAM180B	0.934491	1.45304
OR5AK2	0.907283	1.51049
FAM111B	0.992945	6.78397
FAM111A	0.957017	4.43444
SCGB2A1	0.885443	1.62934
CST6	0.582844	0.869049
AIP	0.975404	1.02314
PLEKHB1	0.924403	0.521255
PAAF1	0.772171	1.91499
RNF169	0.965233	2.71166
UBTFL2	0.75482	0.58332
NAALAD2	0.847131	2.90308
AMOTL1	0.866414	1.27185
ENDOD1	0.967453	3.07319
CEP57	0.861856	1.39103
C11orf70	0.807061	1.42858
DYNC2H1	0.937869	3.63973
DYNC2H1	0.827056	1.64895
GRIA4	0.769135	1.22687
LAYN	0.91229	2.42402
TTC12	0.88453	1.49745
APOC3	0.941556	0.895352
SPA17	0.739775	2.01132
CCDC15	0.963906	4.71713
CHEK1	0.952755	5.45801
HYLS1	0.786602	1.43476
KRTAP5-2	0.909307	0.604586
KRTAP5-4	0.975136	2.44459
C11orf40	0.839882	0.631136
OR56A5	0.936864	2.47154
DCHS1	0.936557	1.41479
OR2D2	0.956889	1.44553
RPL36A	0.989695	1.70659
SAAL1	0.933074	2.84047
FANCF	0.789919	1.34311
CCDC34	0.967597	3.59909
KIF18A	0.986017	4.8067
MPPED2	0.875062	2.03168
COMMD9	0.890001	1.70034
CHST1	0.918287	4.25583
AMBRA1	0.956452	2.48004
LOC732416	0.847621	1.61946
OR9G4	0.547655	0.150312
DKFZP434K028	0.854115	0.991531
SNORD29	0.943203	2.98369
SNORD28	0.708353	1.53649
RCOR2	0.962436	0.822147
ATG2A	0.886006	1.12594
CATSPER1	0.931888	0.856482
SHANK2	0.950045	3.96121
PHOX2A	0.894368	1.12354
DNAJB13	0.975831	2.41394
LRRC32	0.914773	1.28197
INTS4	0.936221	2.80044
NARS2	0.965478	2.53378
ODZ4	0.833118	1.67757
UBTFL2	0.75482	0.58332
TAF1D	0.897596	1.35355
SNORD6	0.829651	2.66923
MRE11A	0.883846	1.74101
TMEM123	0.900357	1.85979
MMP20	0.942262	4.81761
CWF19L2	0.900825	2.02697
NPAT	0.936941	1.9803
CRYAB	0.954628	4.41102
FAM55D	0.781489	0.949448
CADM1	0.972541	3.58932
UNQ565	0.878136	2.24092
TP53AIP1	0.835954	2.15068
THYN1	0.905027	2.95656
IQSEC3	0.952236	1.5506
RAD51AP1	0.98072	4.70351
CLEC4A	0.627407	0.691442
DDX12	0.865902	2.01114
CLEC2D	0.909826	0.941283
AEBP2	0.933292	1.23102
REP15	0.879698	2.72586
DDX11	0.905511	1.35507
C12orf72	0.570906	0.507331
ALG10	0.931746	2.47662
ALG10B	0.908716	2.3054
TMPRSS12	0.905522	0.772757
FLJ33996	0.455594	0.528808
TENC1	0.990969	0.949879
HNRNPA1	0.905875	2.55109
MUCL1	0.975172	2.03329
SPRYD4	0.912323	1.34332
GPR182	0.947962	1.00492
LRP1	0.904542	1.8681
MBD6	0.878678	0.729469
HELB	0.947588	4.19607
SLC35E3	0.988481	1.14563
CPSF6	0.909652	2.2428
RAB3IP	0.900308	1.50785
LOC552889	0.948848	1.06849
NUDT4	0.929364	4.01426
SNRPF	0.939439	1.99292
TMPO	0.978536	3.22562
DRAM	0.511982	0.73523
USP30	0.858604	1.68723
PEBP1	0.743039	0.634964
KNTC1	0.997379	4.90569
DDX55	0.854047	1.29434
TCTN2	0.979361	3.35876
NOC4L	0.923118	1.22514
SCARNA11	0.650229	1.13958
C3AR1	0.962824	1.99034
KLRB1	0.912677	1.37026
PRB3	0.98172	1.92633
MANSC1	0.876591	1.67793
PLBD1	0.940552	2.72344
EPS8	0.90511	2.93155
LDHB	0.79266	1.78874
SOX5	0.775085	0.463636
C12orf67	0.91651	1.82194
BCAT1	0.948585	2.62348
PTHLH	0.962048	4.57934
TWF1	0.846318	2.42468
RPAP3	0.897479	0.944945
RAPGEF3	0.851094	1.18153
FKBP11	0.892721	3.23194
LIMA1	0.811514	1.43
BIN2	0.9026	0.780554
CDK4	0.926859	2.67783
AVIL	0.897548	2.82745
LRIG3	0.847691	2.06678
RPL10P13	0.8481	2.42559
UBE2N	0.862412	1.45187
CCDC41	0.902057	2.5415
NDUFA12	0.78727	1.33925
NR2C1	0.870602	1.51997
LTA4H	0.94765	2.75376
DEPDC4	0.972664	2.99799
C12orf42	0.92508	0.83991
SVOP	0.923171	1.52659
MYL2	0.958845	1.45649
C12orf51	0.679212	0.688773
RPL6	0.915044	0.386082
MPHOSPH9	0.901632	1.80107
FGF9	0.969101	6.66989
SGCG	0.977247	1.66769
TNFRSF19	0.923271	0.636066
PAN3	0.855609	1.62174
BRCA2	0.937621	4.31538
RFC3	0.956504	4.37337
NHLRC3	0.879582	2.26392
CCDC70	0.844693	0.836061
C13orf34	0.9861	3.22698
NDFIP2	0.981086	3.16824
MIRHG1	0.942818	2.91422
GPC5	0.934624	0.858683
TMCO3	0.916899	1.44711
CENPJ	0.930826	2.3521
MAB21L1	0.871864	1.51409
STOML3	0.894107	0.746688
KIAA0564	0.912253	0.99376
NUFIP1	0.83533	3.32537
MED4	0.946009	2.47933
P2RY5	0.959041	2.90487
EBPL	0.91303	2.52528
DLEU2	0.855097	2.24058
PCDH8	0.83509	1.49504
DIAPH3	0.995174	5.48831
DACH1	0.911131	3.32327
KLF12	0.842804	1.44033
SPRY2	0.944617	5.3631
TMTC4	0.943569	1.96921
IRS2	0.974788	0.959959
CARS2	0.940481	1.6605
NGDN	0.980438	3.05916
DHRS4	0.961286	1.7103
DHRS4L2	0.958414	1.57674
WDR23	0.899124	1.19838
FLJ42220	0.927108	0.863653
FANCM	0.934658	2.42738
PPIL5	0.757147	2.41531
C14orf166	0.921046	1.36597
CDKN3	0.971058	4.10778
ARID4A	0.880112	1.43423
FUT8	0.973051	3.99871
FAM71D	0.919423	1.40495
RAD51L1	0.884649	2.41117
EXD2	0.947319	2.57159
WDR21A	0.79827	0.637084
ACOT4	0.502591	0.574197
TTC8	0.913232	2.89064
PRO1768	0.935775	3.33018
UBR7	0.98665	3.13204
TCL6	0.923433	1.34643
C14orf68	0.912454	1.14724
P704P	0.930247	1.53751
JUB	0.68807	0.921611
EGLN3	0.96113	4.14066
C14orf106	0.933191	2.67973
BMP4	0.807285	0.959408
WDHD1	0.982089	4.03109
DLGAP5	0.928142	4.99507
KCNH5	0.704033	1.93367
C14orf83	0.903294	3.36019
RDH11	0.858358	1.46218
TMEM90A	0.965678	0.837866
C14orf143	0.706203	0.664896
TC2N	0.871984	1.78357
FBLN5	0.833053	0.637079
ATXN3	0.937596	1.68949
SERPINA1	0.724321	2.52576
BEGAIN	0.955932	0.872112
SNRPN	0.978998	4.59141
SNRPN	0.991465	4.44374
SNRPN	0.969473	3.92698
SNRPN	0.969473	3.92698
SNRPN	0.949095	3.66883
SNRPN	0.940613	3.38292
SNRPN	0.898826	2.94058
SNRPN	0.863305	0.728115
ARHGAP11B	0.785045	1.63071
ARHGAP11A	0.976825	4.01376
THBS1	0.85533	3.5045
BUB1B	0.924681	2.46848
CHST14	0.752584	0.568398
NUSAP1	0.997796	5.85961
WDR76	0.906832	2.74695
B2M	0.509331	0.551779
CCNB2	0.97762	3.92233
ZWILCH	0.961844	4.29685
GLCE	0.888887	1.38452
KIF23	0.964058	3.80804
LRRC49	0.981146	4.64339
MPI	0.52277	0.775742
ADAMTSL3	0.968354	1.62142
FANCI	0.937023	2.817
SEMA4B	0.91686	2.00626
C15orf58	0.637199	1.13254
MCTP2	0.822071	2.6763
OR4F15	0.92356	1.22871
HERC2	0.841963	0.882889
CHRFAM7A	0.976137	2.69003
ZNF770	0.696741	0.751996
BMF	0.993875	1.10936
HISPPD2A	0.763436	0.92655
FBN1	0.971049	3.32638
CEP152	0.90066	2.84257
SECISBP2L	0.897375	2.57984
LYSMD2	0.968454	2.15224
LEO1	0.752714	0.94159
KIAA0101	0.980135	5.0045
PARP16	0.867935	1.12892
THAP10	0.910232	1.63211
MYO9A	0.919364	1.78946
SCAPER	0.981476	1.6237
RASGRF1	0.902842	0.872164
CPEB1	0.921383	0.517808
KIAA1920	0.908208	1.41677
DET1	0.930781	3.20625
PRC1	0.900592	3.55419
SELS	0.82547	1.31229
C4orf46	0.919827	5.09893
FBXL16	0.930043	1.16868
GNPTG	0.856487	0.874489
FAHD1	0.700843	1.34441
SNX29	0.870475	1.31025
LOC81691	0.864907	2.59828
EEF2K	0.92901	0.535729
ITGAL	0.814352	0.564424
HEATR3	0.932009	2.58908
PAPD5	0.965931	2.16495
TEPP	0.970156	1.10536
C16orf57	0.802567	1.00236
CES2	0.90385	1.00694
FBXL8	0.941034	0.690565
CDH3	0.912182	1.25019
CIRH1A	0.841402	2.94433
CYB5B	0.908314	2.06912
MLYCD	0.83323	1.79438
KIAA0513	0.93229	1.11304
RPL13	0.718142	0.629643
ZNF598	0.925203	1.34656
NTAN1	0.824106	1.43208
MYH11	0.822795	2.56191
SULT1A2	0.873541	0.680581
NETO2	0.919196	4.14912
BBS2	0.842965	1.46488
CNOT1	0.94225	1.71627
SLC38A7	0.905122	0.678844
CDH8	0.971357	4.06894
ATP6V0D1	0.888045	3.25495
CFDP1	0.912075	1.60453
KARS	0.826953	0.864874
ADAMTS18	0.614221	0.860134
MAF	0.954437	5.64025
SLC38A8	0.795657	0.598982
MBTPS1	0.651208	0.583992
TAF1C	0.935572	1.15476
SRR	0.896104	2.85603
OR1A1	0.891952	1.26369
MIS12	0.910727	2.18387
FBXO39	0.972801	2.14572
ACAP1	0.957735	2.30811
KCTD11	0.96736	2.99672
ZNF286A	0.953729	2.63579
TTC19	0.783244	1.20234
C17orf39	0.914684	1.12751
LGALS9C	0.898672	0.931487
UNQ1944	0.774079	2.31873
SNORD42A	0.838411	2.73418
SNORD4B	0.764075	1.60791
LIG3	0.847701	1.09148
MRM1	0.885065	1.17084
CDC6	0.924702	5.35976
CNTNAP1	0.920507	1.0502
RND2	0.810135	1.59702
RPL29P31	0.792605	0.558906
MAPK8IP1	0.708676	0.717726
B4GALNT2	0.860855	1.01828
AKAP1	0.82807	1.28683
MSI2	0.967951	1.97688
MIR21	0.893512	2.81322
LOC342541	0.949199	1.22894
CCDC45	0.766766	1.21014
KPNA2	0.951421	3.15824
LOC440461	0.886832	0.973421
C17orf77	0.974765	1.25979
SAP30BP	0.908191	1.26083
C17orf99	0.789831	0.546879
ENPP7	0.963498	1.53122
GLOD4	0.848326	1.39292
RILP	0.89359	1.0574
C17orf85	0.705739	0.602535
P2RX1	0.914337	0.844185
PELP1	0.838861	1.5419
CLEC10A	0.943787	1.31855
DVL2	0.836315	0.320885
ALOXE3	0.90653	1.52732
MYH10	0.854305	1.47219
RPS18P12	0.949954	1.06889
CENPV	0.902186	2.50382
ZNF286A	0.838736	1.64756
LGALS9B	0.924859	0.921896
PIGS	0.885195	1.03414
SPAG5	0.972984	3.16507
SLFN13	0.873637	3.48164
CCL3	0.929179	1.72038
STAC2	0.64919	0.260584
TOP2A	0.957647	5.49366
SMARCE1	0.611947	0.508751
KRTAP3-2	0.979324	0.969751
KRT19	0.880866	2.43388
KRT17	0.914795	1.90358
NT5C3L	0.972884	3.34412
SH3D20	0.926235	1.62418
LRRC37A2	0.689482	1.16123
SFRS1	0.872836	1.16777
TBC1D3P2	0.751595	0.708389
BRIP1	0.962244	4.51699
TBC1D3P2	0.835872	0.563494
CCDC46	0.681577	0.785827
C17orf54	0.724191	0.802637
MRPL38	0.875415	0.846148
UBE2O	0.642222	0.412277
BIRC5	0.914794	4.27834
hCG_1776007	0.934281	2.40079
KRTAP3-2	0.979324	0.969751
KPNA2	0.96491	3.3692
TYMS	0.911448	5.48567
NDC80	0.941003	3.21543
SMCHD1	0.908325	1.34826
EMILIN2	0.884866	1.11121
KIAA0802	0.983397	1.01205
PSMG2	0.868505	1.72187
DSG2	0.86412	1.0979
DCC	0.880134	3.12818
C18orf54	0.935636	2.63148
SOCS6	0.932357	1.91593
RPL6	0.933071	0.366353
LAMA1	0.945449	1.48863
FAM38B	0.617145	1.05817
PTPN2	0.880682	2.69918
NF1	0.942859	3.17603
LOC646359	0.712024	1.00449
ZNF521	0.979836	4.17532
CHST9	0.701154	1.43437
ATP8B1	0.899481	1.62374
RTTN	0.9745	3.2754
FLJ25715	0.850358	1.21697
GNA11	0.678442	1.68851
MBD3L2	0.927393	1.23287
OR7D2	0.981986	1.29608
OR7E24	0.900696	1.64442
ZNF559	0.872004	1.93982
ZNF177	0.944909	3.53302
JUNB	0.884008	1.1862
RNASEH2A	0.900762	3.93587
OR7C2	0.844044	1.80422
CYP4F3	0.701451	0.665713
TMEM38A	0.886541	1.19131
GTPBP3	0.919385	1.11597
MPV17L2	0.927504	1.77178
C19orf60	0.633997	0.542341
ZNF254	0.94432	2.24183
CHST8	0.8909	1.00055
LOC731797	0.966216	2.21058
ZNF345	0.916137	3.10873
SPINT2	0.905742	3.27816
PLD3	0.745847	0.523496
RAB4B	0.872405	1.06053
CEACAM5	0.986379	1.20605
CEACAM6	0.89704	1.79131
RPS19	0.933944	1.88093
RELB	0.924754	1.28945
CYTH2	0.809343	1.95317
RPS11	0.864331	0.349768
C19orf63	0.781664	0.904329
ACPT	0.884445	1.34563
ZNF610	0.93114	2.23258
LENG8	0.893034	1.70907
LILRA2	0.880287	1.15635
ZNF547	0.839013	1.62871
ZIK1	0.6544	1.18471
REXO1	0.904857	1.41892
AES	0.96707	0.995451
UBXN6	0.984152	2.61872
SAFB2	0.642777	0.878689
PCP2	0.891233	0.645073
ADAMTS10	0.934363	1.43758
OR7D4	0.969247	1.725
TMEM205	0.642373	1.47884
DDX39	0.791503	1.24036
TMEM221	0.582707	0.311761
ZNF682	0.843274	1.78624
ZNF100	0.834852	1.42547
ZNF99	0.713777	2.05058
ZNF681	0.927123	2.14505
CEBPA	0.951504	1.59626
TYROBP	0.928999	1.91792
ZNF566	0.908804	3.62982
ZNF829	0.786719	1.90562
ZNF781	0.949648	3.48632
ZNF607	0.907066	2.59016
GMFG	0.953816	1.91585
FBL	0.850907	2.76089
ZNF780B	0.929202	2.94218
CEACAM4	0.885357	0.30522
ZNF404	0.826488	2.50703
ZNF180	0.76481	1.43114
EML2	0.934272	1.65423
KCNA7	0.912671	1.61154
VRK3	0.916211	2.47109
SHANK1	0.938926	1.70783
ETFB	0.974244	1.56772
ZNF649	0.930577	2.27427
TNNT1	0.694222	1.75413
TNNI3	0.426052	0.275595
IL11	0.909463	1.18961
PEG3	0.878344	1.30434
CHMP2A	0.907244	1.20272
SNTG2	0.687314	0.633508
RRM2	0.878483	3.57294
TRIB2	0.953448	3.94248
CENPO	0.954395	4.26822
MAPRE3	0.943811	2.35356
ZNF512	0.742056	1.38773
FOSL2	0.907518	1.39107
CLIP4	0.84877	2.1836
EHD3	0.789651	1.81111
CRIM1	0.863702	0.884164
FAM82A1	0.919619	2.43251
GALM	0.975873	2.75612
PLEKHH2	0.911106	3.42157
C2orf34	0.910806	2.73173
MSH2	0.884886	1.96504
ACYP2	0.64909	1.62852
MEIS1	0.960728	3.82298
MXD1	0.932246	4.29505
SPR	0.841159	1.09349
ALMS1P	0.643488	0.402823
ATOH8	0.854965	0.772484
ANAPC1	0.977335	2.82323
LOC100130100	0.83391	1.05962
UBTFL2	0.75482	0.58332
ANKRD36	0.931847	4.97974
ANKRD36B	0.965373	3.48185
SLC9A4	0.877349	0.833665
INHBB	0.915489	1.03832
TSN	0.982259	1.83921
GPR148	0.937891	0.437953
RHOQ	0.973493	3.45886
GPR39	0.94799	3.17062
ACVR2A	0.99477	2.7546
MBD5	0.982922	2.20885
TANC1	0.919861	2.58148
SCN2A	0.941054	3.17722
LASS6	0.939427	1.18893
KLHL23	0.923197	2.04882
HAT1	0.916655	1.31721
MAP1D	0.967837	2.97907
RAPGEF4	0.73796	1.09051
ZAK	0.902449	1.77262
CDCA7	0.922913	2.53312
NAB1	0.922594	2.11482
NIF3L1	0.946614	2.87655
ABI2	0.920125	1.63994
PTH2R	0.757709	0.856335
CYP27A1	0.887585	1.61094
STK11IP	0.943799	1.54971
KCNE4	0.878386	0.986974
NBAS	0.927837	2.21794
LAPTM4A	0.888458	0.617971
PUM2	0.970067	1.84586
POMC	0.726339	1.53205
DHX57	0.895536	1.72333
ZFP36L2	0.905828	0.952407
THADA	0.792978	0.837683
NRXN1	0.612681	1.2559
PNPT1	0.96281	3.34238
EFEMP1	0.946362	5.95981
FANCL	0.970653	3.30428
PUS10	0.859758	1.53754
XPO1	0.93447	2.51215
CCT4	0.875848	1.72569
ELP1P	0.805167	0.891066
SPRED2	0.904043	2.69972
WDR92	0.858371	2.20214
FBXO48	0.739452	1.09036
AAK1	0.893689	2.08551
ST3GAL5	0.954495	1.99148
ANAPC1	0.964127	3.22853
UBTFL2	0.75482	0.58332
ANKRD36B	0.937272	3.33975
ANKRD36B	0.976737	2.78746
TSGA10	0.933109	2.6563
CREG2	0.901801	1.22429
BUB1	0.971791	5.57297
NCRNA00152	0.837112	1.76801
ANAPC1	0.991504	3.21733
CKAP2L	0.941306	4.1172
LIMS2	0.938919	1.68486
WDR33	0.921932	1.80079
POTEF	0.938469	1.81964
POTEE	0.921493	1.57826
YSK4	0.982796	1.32894
ZRANB3	0.94147	2.84774
MCM6	0.97605	4.37048
SPC25	0.952195	6.80073
OLA1	0.961475	2.68504
TTN	0.954185	0.946124
FRZB	0.935957	2.71896
COL5A2	0.956039	3.47317
OSGEPL1	0.920773	2.46901
GTF3C3	0.930429	2.80797
ALS2CR4	0.982623	2.20861
MDH1B	0.916651	2.10656
IGFBP5	0.982824	3.25754
FEV	0.914055	0.784252
CRYBA2	0.705148	1.12316
TM4SF20	0.846228	0.567713
GPR55	0.935591	0.975316
DNAJB3	0.872229	0.814948
HJURP	0.938144	4.04287
MCM8	0.94676	3.78835
MACROD2	0.909455	2.54233
C20orf72	0.948906	3.27385
PTMA	0.903113	1.9615
POLR3F	0.871692	1.91529
XRN2	0.914971	1.77117
GINS1	0.941511	3.63119
FRG1B	0.970179	1.30873
HM13	0.79361	0.883799
ID1	0.687304	0.741268
COX4I2	0.991035	4.05605
TPX2	0.97293	5.05325
PHF20	0.919291	3.18285
RPRD1B	0.740073	0.714398
WFDC2	0.961501	3.00529
CSE1L	0.915898	2.07697
C20orf199	0.95991	0.967607
SNORD12C	0.870369	1.95254
SLC2A4RG	0.788763	0.266759
C20orf96	0.936857	2.74243
SRXN1	0.920193	2.6282
SRXN1	0.919625	1.62129
HAO1	0.935249	1.74708
RBBP9	0.899507	2.1342
CRNKL1	0.926451	1.80295
THBD	0.903869	2.7091
PIGU	0.942607	2.37631
RBM39	0.907128	0.854401
SULF2	0.966636	6.46642
TMSB4X	0.990892	3.82528
SUMO1P1	0.876414	0.847154
TCFL5	0.966061	1.93801
C21orf94	0.882575	2.30336
KGFLP1	0.974997	4.2435
NF1	0.942859	3.17603
OLIG1	0.955957	0.968728
FLJ46020	0.922666	1.2008
SLC5A3	0.937576	1.89424
MX1	0.821757	0.79613
C21orf125	0.953619	1.66979
HIST1H2BK	0.912904	3.7878
N6AMT1	0.966276	2.38025
KRTAP27-1	0.940565	1.47736
C21orf45	0.887727	2.55697
RUNX1	0.991387	2.03586
ERG	0.809148	1.81205
PSMG1	0.949307	3.01741
PRDM15	0.946872	1.18176
LOC284837	0.712739	0.573186
psiTPTE22	0.763534	0.614832
C22orf37	0.941642	1.46218
PEX26	0.58073	0.351873
MRPL40	0.79128	1.1968
CDC45L	0.87307	3.88164
COMT	0.793758	0.494444
MIF	0.885768	1.79828
CABIN1	0.912344	0.682228
HMGB1L10	0.976277	2.23203
CCDC117	0.871915	1.55019
LIMK2	0.882641	2.17455
HMGXB4	0.878634	2.22697
SH3BP1	0.923136	1.17834
APOBEC3G	0.813885	1.82623
PANX2	0.738648	0.685314
MAPK8IP2	0.87452	0.963589
MICAL3	0.986149	1.27285
PRAMEL	0.92796	1.89181
ZNF280B	0.940662	2.22212
SELM	0.698354	1.07171
LARGE	0.714181	1.59894
RBM9	0.857627	0.876502
DMC1	0.922758	3.88093
POLR3H	0.925703	1.14839
KIAA1644	0.911233	1.6015
C22orf9	0.916933	0.969565
PLXNB2	0.979714	1.65178
APOC3	0.906028	0.9721
BHLHE40	0.958427	4.40691
GRM7	0.96467	3.10666
THUMPD3	0.844573	1.73761
CAND2	0.915347	1.19411
GALNTL2	0.893196	0.970994
TRIM71	0.865632	1.34191
CTDSPL	0.90225	1.44487
OXSR1	0.885954	1.9721
ACVR2B	0.968458	1.87843
EIF1B	0.945951	2.62377
RPS27	0.920093	0.404349
ZNF167	0.959088	3.14868
ZNF660	0.811275	2.09785
SLC38A3	0.909209	0.98678
GNL3	0.915973	2.31304
PCNP	0.927841	1.33079
CEP97	0.924186	2.15643
QTRTD1	0.970629	4.03691
GAP43	0.849827	0.783865
ACAD9	0.879869	1.81951
CLDN18	0.752912	1.04839
PLS1	0.922737	1.85446
SGEF	0.948586	3.11347
SCHIP1	0.759411	1.20226
PRKCI	0.861402	1.13774
ECT2	0.950033	3.09304
USP13	0.907273	2.15683
TTC14	0.891503	1.71304
ADIPOQ	0.771265	0.712129
ST6GAL1	0.937837	5.01095
PYDC2	0.775021	0.846407
HES1	0.873275	1.81786
FAM43A	0.868769	1.39195
SGOL1	0.954413	3.0249
SLC4A7	0.943261	2.99748
TMEM158	0.893886	0.59038
TSP50	0.928979	2.07377
KIF9	0.893426	0.892608
MAP4	0.929704	2.14468
CDC25A	0.879487	1.95746
SHISA5	0.876016	0.88207
IFRD2	0.553116	0.418454
WDR82	0.530517	0.810589
RFT1	0.87332	1.74442
IL17RD	0.954246	5.03066
EIF4E3	0.979917	3.71323
DHFRL1	0.750073	1.25627
DCBLD2	0.860435	2.40116
TOMM70A	0.954209	1.89167
RPL24	0.908021	0.468615
CBLB	0.914674	2.21468
CCDC80	0.916673	2.2092
CCDC52	0.957858	2.43763
RABL3	0.916995	1.79561
POLQ	0.973575	3.31378
IQCB1	0.855567	2.87995
HSPBAP1	0.87099	0.890187
CCDC14	0.92361	2.21847
HEG1	0.816752	0.953999
ZNF148	0.807362	1.23436
SNORA7B	0.885339	3.61925
MRPL3	0.838984	1.37608
A4GNT	0.86535	0.681305
DBR1	0.764364	1.19454
TXNDC6	0.864463	0.633952
ATR	0.835052	1.41663
PLSCR1	0.925722	2.68315
KIAA1328	0.940696	3.10036
METT5D1	0.934945	3.97835
ZBBX	0.954626	1.22904
MCF2L2	0.964515	3.8436
EHHADH	0.943832	0.953208
TMEM41A	0.915119	1.54686
TRA2B	0.962324	2.38288
ETV5	0.967669	6.52479
LSG1	0.906522	2.99805
RPL17P18	0.937879	1.05391
HGFAC	0.900252	0.95622
BST1	0.933472	0.384676
NCAPG	0.969339	5.96543
TBC1D19	0.822153	1.41782
STIM2	0.967737	4.6161
KIAA1239	0.620049	1.01585
ARL9	0.840664	1.03433
DCK	0.723569	0.998018
SLC4A4	0.937703	4.18447
42258	0.984818	1.98845
FRAS1	0.948159	3.57352
ANXA3	0.974965	3.76989
HERC3	0.90479	2.95958
SMARCAD1	0.881964	1.55619
C4orf17	0.867711	1.05064
C4orf16	0.698908	1.18853
UGT8	0.707443	0.360109
EXOSC9	0.95102	3.58526
FAT4	0.94422	2.79344
PLK4	0.932544	3.74508
GAB1	0.886355	1.85993
ABCE1	0.988957	3.61534
FAM160A1	0.905416	3.50465
GUCY1A3	0.892452	2.10317
TMEM144	0.956792	5.00004
C4orf43	0.955719	2.8053
SC4MOL	0.892709	2.15787
ODZ3	0.938823	2.3973
hCG_1771830	0.847318	2.00418
PPARGC1A	0.959903	3.45884
RFC1	0.952728	2.46684
ATP8A1	0.960259	3.15204
TEC	0.89936	2.00414
C4orf14	0.797402	1.17814
CDKL2	0.946439	3.77232
PPEF2	0.939158	1.69479
NUP54	0.935134	2.34726
HNRPDL	0.848963	0.74093
C4orf11	0.936929	1.55827
LIN54	0.980316	2.85854
C4orf36	0.58557	1.23333
TMSL3	0.988387	2.40389
UNC5C	0.992477	5.71865
TSPAN5	0.681421	1.62342
H2AFZ	0.901956	2.24229
NHEDC2	0.907425	2.71265
CENPE	0.979532	4.92038
CXXC4	0.948135	3.07917
COL25A1	0.95221	4.31377
PITX2	0.906338	2.64267
LOC91431	0.886562	2.31302
C4orf21	0.967487	3.84272
SEC24D	0.939438	2.38184
C4orf3	0.958155	1.87909
PDE5A	0.965306	4.83375
MAD2L1	0.95309	5.53847
FGG	0.753685	0.33485
PDGFC	0.959137	3.33249
C4orf18	0.952922	4.8059
C4orf46	0.91097	3.33364
MFAP3L	0.844891	2.14306
AADAT	0.97494	4.81594
HMGB2	0.992448	4.21397
HPGD	0.922845	5.26452
CASP3	0.880686	1.27429
MLF1IP	0.977634	5.95817
SORBS2	0.94883	2.77073
NPR3	0.899294	2.88957
C5orf23	0.852783	1.69965
SKP2	0.938898	3.93549
ZNF131	0.911204	2.5028
ISL1	0.94171	3.99196
ITGA2	0.941458	3.7126
PART1	0.90021	1.0603
PIK3R1	0.891242	3.05876
CCNB1	0.944529	3.17748
OCLN	0.93989	3.85169
BTF3	0.860176	0.535897
HMGCR	0.981693	2.81724
CRHBP	0.864241	0.690517
SCAMP1	0.912689	2.0688
ZFYVE16	0.981364	3.00317
VCAN	0.887418	3.26217
C5orf27	0.940136	1.49211
HISPPD1	0.909177	1.99469
C5orf30	0.956762	3.64741
TSLP	0.903782	1.60443
WDR36	0.916655	2.46294
CAMK4	0.908514	4.0611
FLJ11235	0.945468	0.826818
ZRSR1	0.764945	1.25884
DCP2	0.994413	3.70398
PTMA	0.972871	0.604272
ISOC1	0.721278	1.31896
ADAMTS19	0.968288	5.68486
MYOT	0.610053	1.20623
CXXC5	0.935287	1.1297
TCERG1	0.935803	1.99005
HMGXB3	0.676128	1.13718
RPL7	0.945968	0.852891
SAP30L	0.890785	1.29909
KIF4B	0.7875	2.20236
HMMR	0.960818	3.4702
SFXN1	0.91337	2.17914
ZNF346	0.869043	2.66144
RMND5B	0.926351	1.65471
ZNF354C	0.933452	2.11997
SEMA5A	0.96432	2.30532
LOC391769	0.872644	0.763617
RNASEN	0.938923	2.12187
ADAMTS12	0.881914	2.1102
CAPSL	0.881963	2.03745
C5orf33	0.968629	3.18184
PDE4D	0.947846	2.84678
DEPDC1B	0.960992	4.92254
ERCC8	0.874718	1.798
CENPK	0.960489	4.9305
ENC1	0.950124	4.84324
ANKRD31	0.925522	3.06265
ANKRD34B	0.722113	1.15014
DHFR	0.912961	3.82485
FLJ11292	0.951141	0.599754
ARRDC3	0.976212	3.68969
C5orf36	0.952013	2.90294
ANKRD32	0.985089	4.09979
ST8SIA4	0.870932	2.87261
C5orf13	0.939584	1.86746
EPB41L4A	0.915555	3.21219
NEUROG1	0.987824	1.23116
SPOCK1	0.725401	2.72234
NME5	0.982364	3.29187
ETF1	0.903285	0.837525
DIAPH1	0.961582	3.8086
DCTN4	0.758816	1.07845
ANXA6	0.976322	3.64041
FAT2	0.955347	3.66547
GEMIN5	0.900679	1.72571
C5orf54	0.876512	1.84918
SLU7	0.673581	1.44494
DUSP1	0.794276	1.30699
NHP2	0.660872	1.3814
ZFP62	0.87888	2.61238
BPHL	0.901528	1.97995
CDYL	0.906439	2.53976
BMP6	0.944774	1.09713
EDN1	0.871135	2.72041
MYLIP	0.973681	3.07806
ID4	0.768292	0.540628
HIST1H4C	0.942091	4.24564
HIST1H2AE	0.958129	2.99495
HIST1H4F	0.988636	4.93521
HIST1H2BH	0.942848	5.59432
HIST1H2BI	0.953598	4.98134
BTN3A3	0.731553	1.87968
HIST1H2AG	0.945195	3.50234
HIST1H2AI	0.916336	3.42852
HIST1H2AI	0.923455	2.31351
HIST1H2BM	0.916187	6.21705
HIST1H2AL	0.965992	4.48664
OR2J3	0.659762	1.28555
RAN	0.951873	2.73607
RING1	0.887025	1.47798
UHRF1BP1	0.685531	1.15463
KCTD20	0.928738	2.38625
KLC4	0.902138	0.699186
TMEM63B	0.877566	2.21603
CDC5L	0.899385	1.97853
RUNX2	0.933272	2.90097
PTP4A1	0.969549	3.65903
PHF3	0.935559	1.37776
TTK	0.925572	5.63323
MRAP2	0.97433	3.30114
HTR1E	0.930356	1.45675
C6orf182	0.944221	2.50401
MARCKS	0.949101	1.29282
ASF1A	0.850039	1.43884
NKAIN2	0.550143	0.633994
TPD52L1	0.714584	2.05514
NCOA7	0.793617	1.12439
C6orf173	0.982085	4.61189
C6orf58	0.936191	1.52642
PDE7B	0.869867	2.27593
KIAA1244	0.953483	3.74278
PHACTR2	0.957139	5.09276
RPS18P9	0.884358	0.929793
ESR1	0.861631	1.02317
ACAT2	0.984789	4.30024
MAP3K4	0.931169	1.63079
CCR6	0.763908	0.617825
EXOC2	0.942902	2.01486
HUS1B	0.894	0.645503
SERPINB9	0.901904	2.08188
SLC22A23	0.892402	1.68115
C6orf146	0.901056	0.975703
MUTED	0.892237	1.36966
TFAP2A	0.884938	3.96297
HIST1H1A	0.970116	3.06601
HIST1H4B	0.95983	3.62694
HIST1H1D	0.971881	3.59434
HIST1H3F	0.899519	4.02277
HIST1H3G	0.949635	5.09182
HIST1H4H	0.909373	2.42243
HIST1H2BJ	0.949891	2.74855
HIST1H2BL	0.979289	3.81252
HIST1H1B	0.914228	3.89686
HIST1H3I	0.967828	6.473
HIST1H4L	0.931213	3.11669
HIST1H2AM	0.981667	3.47882
TRIM10	0.965407	1.40942
PPIA	0.973344	2.63471
SRPK1	0.93157	3.02026
TRERF1	0.56964	0.523593
PRPH2	0.858041	1.31086
RPL24	0.941823	0.707405
C6orf108	0.899688	1.24272
AARS2	0.882441	0.689356
C6orf138	0.756684	0.761045
DEFB114	0.755082	0.577293
GCM1	0.932404	1.00325
EYS	0.797098	1.76424
RPL39	0.873776	0.469366
EEF1A1	0.918936	2.14543
HMGN3	0.84674	1.53614
RRAGD	0.950921	3.15559
FBXL4	0.893075	1.92918
COQ3	0.826522	1.91796
HACE1	0.905099	1.4503
PDSS2	0.675911	1.07769
LOC442249	0.916608	1.47162
C6orf204	0.659233	0.842862
MOXD1	0.90982	2.61216
TAAR1	0.980222	0.924666
SGK1	0.899351	1.39376
AHI1	0.942419	2.26828
FBXO5	0.946108	2.9658
IPCEF1	0.887654	1.99589
SOD2	0.776868	0.902538
C6orf59	0.678574	1.08058
PDE10A	0.907356	2.03943
C7orf20	0.664031	0.48822
RSPH10B	0.734451	0.929195
PHF14	0.983624	3.64295
GPNMB	0.975389	4.84196
CHN2	0.916222	2.65904
C7orf67	0.860805	1.59776
ANLN	0.954032	4.26752
MRPL32	0.88125	2.40217
PPIA	0.925704	0.896804
CCT6A	0.859635	1.57602
PMS2L5	0.983192	3.80651
LIMK1	0.939772	1.62962
RHBDD2	0.783895	1.45749
POR	0.920367	1.83005
PMS2L11	0.741674	0.870559
DMTF1	0.813494	1.35696
ADAM22	0.976938	3.32828
GTPBP10	0.949194	2.99279
ASB4	0.871589	1.12149
FLJ23834	0.67558	2.07077
PRKAR2B	0.788865	1.56651
SLC26A4	0.899436	4.29518
NRF1	0.955437	2.48022
CPA5	0.800468	0.494696
UBN2	0.904864	1.56717
GSTK1	0.938537	1.08612
CASP2	0.855047	2.6392
OR2A12	0.878463	2.15972
OR2A14	0.983899	1.86214
C7orf33	0.916284	1.34325
DNAJB6	0.935638	0.785399
DAGLB	0.578133	0.861134
VWDE	0.980975	4.67672
ETV1	0.987337	7.02865
RPL36A	0.945709	1.69803
PRPS1L1	0.96732	0.780797
TWISTNB	0.953491	2.15026
MACC1	0.954228	3.27737
FAM126A	0.908858	1.99746
DFNA5	0.565423	0.665892
FAM183B	0.829941	1.5896
NUDCD3	0.667665	0.947054
PKD1L1	0.909743	1.04109
ZNF680	0.900178	2.28863
PMS2L4	0.711125	0.861369
PMS2L1	0.813537	1.31492
PMS2L1	0.842033	1.45152
PMS2L2	0.760856	1.05965
MAGI2	0.735887	0.946808
PCLO	0.895999	2.83261
SEMA3E	0.937729	3.04708
SEMA3A	0.947309	4.51612
SLC25A40	0.704342	0.951876
KRIT1	0.809564	0.874298
MCM7	0.880228	3.76307
ZCWPW1	0.868189	2.38788
LRCH4	0.910899	1.03557
LAMB1	0.954939	3.10274
THAP5	0.938009	1.95296
TSPAN12	0.950184	3.97012
FEZF1	0.787728	0.948556
IMPDH1	0.901888	1.64393
SLC13A4	0.860698	1.15363
FAM180A	0.79713	0.733931
HIPK2	0.890583	1.89682
TPK1	0.947565	1.99189
EZH2	0.916661	3.52445
XRCC2	0.976196	3.37325
NCAPG2	0.918122	2.8449
DEF109P1B	0.878404	2.3071
DUB3	0.778298	1.42067
DEFB104A	0.660966	0.8135
SLC25A37	0.849146	2.59849
ADAM7	0.883822	1.00221
ESCO2	0.974714	5.1322
GINS4	0.784418	1.52801
MCM4	0.927253	4.30169
CSPP1	0.970072	4.31093
CHMP4C	0.951793	2.29847
CNBD1	0.885047	0.870882
TMEM67	0.897867	2.0868
RIMS2	0.897869	3.41267
OXR1	0.911432	2.39063
MTBP	0.963409	3.05882
TIGD5	0.984709	1.33697
BREA2	0.964964	2.141
HSF1	0.925754	0.588786
DEFB104A	0.660966	0.8135
DUB3	0.82002	1.64672
DEF109P1B	0.878404	2.3071
LRLE1	0.951291	2.74122
DUB3	0.828388	1.62338
DEF109P1B	0.89692	2.52073
FAM86B2	0.658536	1.26692
GFRA2	0.882416	2.05198
CCDC25	0.941406	2.33921
PBK	0.936454	3.23322
FUT10	0.920599	2.0986
RNF122	0.963741	1.94876
RAB11FIP1	0.787135	0.862782
ZMAT4	0.837154	1.93906
ANK1	0.936499	0.471823
CHRNA6	0.940738	2.21312
THAP1	0.822118	2.04721
RPS20	0.90945	0.788543
CYP7A1	0.908609	1.12658
GGH	0.929223	2.61334
TTPA	0.77129	0.419988
MYBL1	0.974882	3.29813
TRPA1	0.975854	8.00099
MMP16	0.885221	3.88033
CCNE2	0.976097	4.10239
MTERFD1	0.927061	2.31947
RPL30	0.958532	0.883278
NUDCD1	0.917776	2.46149
EXT1	0.950751	3.02976
MTSS1	0.976115	5.25461
TMEM71	0.934084	1.26954
NDRG1	0.991881	5.31803
LYPD2	0.895605	0.999822
NRBP2	0.935573	0.817845
SMARCA2	0.857365	2.04029
RCL1	0.897809	3.18121
IL33	0.957746	3.32227
UHRF2	0.939091	1.86471
CCDC107	0.896547	1.05427
MELK	0.945926	3.08964
ZCCHC7	0.928207	1.75252
KGFLP1	0.959218	4.1974
KGFLP2	0.952816	2.20736
GCNT1	0.909221	3.57651
FLJ46321	0.751663	0.701688
RMI1	0.942711	3.6785
CKS2	0.974782	4.39928
C9orf102	0.768753	0.965659
INVS	0.932686	1.9793
TMEFF1	0.94308	3.31214
MURC	0.907861	2.42131
SMC2	0.919183	3.37882
NIPSNAP3B	0.812922	2.087
PRPF4	0.952796	2.70441
CEP110	0.956336	2.85142
RALGPS1	0.963685	0.939063
ZNF79	0.680077	0.582109
TMSB4X	0.987161	3.25201
SET	0.852953	0.846434
ENDOG	0.905599	1.37149
LRRC8A	0.822332	0.763103
LOC401557	0.833329	0.83086
LCN12	0.762637	0.637739
CBWD1	0.649417	0.657773
SNRPE	0.947211	1.92439
NFIB	0.983832	4.62221
B4GALT1	0.69871	1.78964
KIAA1161	0.823546	1.1123
SHB	0.937055	1.60691
ANKRD18A	0.791454	1.40026
KGFLP2	0.90629	1.86923
GPR116	0.907659	1.72905
KGFLP1	0.959218	4.1974
KGFLP1	0.959218	4.1974
CBWD3	0.665386	0.679962
KLF9	0.887434	1.3441
TMEM2	0.972405	3.65406
C9orf41	0.758883	1.03419
TLE1	0.950244	3.25266
FANCC	0.982813	3.51221
ZNF510	0.953432	2.32455
C9orf156	0.78322	0.987201
SVEP1	0.762853	1.05143
ZFP37	0.932544	4.40537
RNF183	0.913663	1.42269
TNFSF15	0.887662	3.01951
OR1J1	0.906749	0.218947
STRBP	0.961886	3.28964
PTGES	0.9589	1.98801
DDX31	0.857287	1.45185
LCN8	0.900134	1.1416
CLIC3	0.663047	0.52338
CSF2RA	0.906634	1.02044
ARSF	0.877036	1.05543
SHROOM2	0.972055	0.556686
WWC3	0.96753	0.705168
TMSB4X	0.993798	2.67597
GLRA2	0.946757	1.4334
CA5BP	0.85848	1.03638
NHS	0.922279	0.940144
EIF2S3	0.88267	0.98762
MAGEB18	0.851841	0.876619
FAM47C	0.9888	1.94371
KDM6A	0.930473	1.43997
TIMP1	0.837115	1.41714
PPP1R3F	0.914988	1.2351
XAGE2	0.85303	2.96849
GNL3L	0.741803	1.02443
KLF8	0.585108	1.01968
OTUD6A	0.934199	1.03448
OGT	0.830985	1.22554
NHSL2	0.979284	1.25591
RLIM	0.873967	1.70499
RPL36A	0.970292	1.546
CXorf39	0.882475	0.518822
UBE2NL	0.914596	1.57548
SLITRK2	0.943471	2.42842
GABRQ	0.867829	2.58409
BGN	0.944143	3.26823
ATP6AP1	0.873552	0.843004
DKC1	0.991207	3.14929
PRKX	0.964965	1.92309
FAM9A	0.971125	6.06517
GPM6B	0.909511	2.41272
ASB11	0.952942	1.08451
RAI2	0.927821	1.54331
SCML2	0.93663	2.33351
PHKA2	0.94202	1.85631
SCARNA9L	0.693135	1.26886
RPL9	0.778832	0.166787
FTHL17	0.932167	1.33063
DMD	0.954329	2.43819
CXorf38	0.901247	2.51119
RPS2	0.875957	0.411088
NDP	0.93899	0.784747
XAGE2	0.85303	2.96849
FAM156A	0.855189	1.30499
KDM5C	0.942918	0.717771
SMC1A	0.908465	1.94843
ERCC6L	0.925255	3.02946
RLIM	0.78198	1.77382
PGAM4	0.844902	1.16454
RPSAP15	0.967477	1.97905
NAP1L3	0.84995	2.42239
TCEAL6	0.838207	1.05856
NUP62CL	0.954705	3.21398
ACSL4	0.953798	2.72246
RPL39	0.891876	0.504409
CT47A6	0.797463	0.747449
SMARCA1	0.974927	2.61317
MBNL3	0.990503	4.02118
HS6ST2	0.917471	2.54879
TFDP3	0.860226	0.711249
RBMX	0.956413	2.3894
CETN2	0.892174	1.5457
LOC158960	0.813844	0.857788
PGAM4	0.844902	1.16454
CSF2RA	0.906634	1.02044
PCDH11Y	0.80623	1.06567
BPY2	0.65344	0.317048
BPY2	0.65344	0.317048
AMELY	0.921883	1.38142
BPY2	0.65344	0.317048
IER3	0.912387	2.07757
OR2J2	0.879608	0.744704
TRIM10	0.965407	1.40942
VPS52	0.917896	2.57858

## Sheet: Table S7
#Gene Symbol: gene symbols.
#MM: module membership measure.
#GS: gene sigificance
Membership measure and gene significance matrix of blue module
Gene Symbol	MM	GS
ZBTB48	0.784968	0.602015
SLC25A33	0.881992	1.8088
KIF1B	0.918887	1.06311
PRAMEF2	0.842164	1.22076
PRAMEF5	0.927714	0.756066
PRAMEF15	0.975015	0.561426
PRAMEF15	0.975015	0.561426
PDPN	0.916646	1.19125
NECAP2	0.859137	0.953653
UBXN10	0.86227	0.656928
CDA	0.913317	1.59488
HSPC157	0.898002	0.317154
C1QB	0.973854	0.969906
C1orf213	0.728322	0.866074
CD52	0.906431	1.10395
LIN28	0.947455	1.4224
STX12	0.907758	3.57308
ATPIF1	0.946565	0.856918
FAM167B	0.784232	0.834321
BMP8A	0.952853	2.9072
GUCA2B	0.734965	0.753478
PPIH	0.95465	2.84462
ST3GAL3	0.548002	0.779873
KIF2C	0.939948	1.39437
UROD	0.618836	0.5444
TSPAN1	0.75585	0.916022
CYP4X1	0.903244	1.04246
RNF11	0.800202	1.98629
DLEU2L	0.853131	1.44089
ROR1	0.940441	1.73814
GADD45A	0.895011	1.24052
LHX8	0.797896	1.19118
GIPC2	0.993485	3.1119
LPHN2	0.76652	0.655991
CLCA2	0.886301	1.60426
LMO4	0.518245	0.92333
GBP6	0.987151	2.16132
PALMD	0.905928	3.46047
SLC35A3	0.655033	2.26388
RTCD1	0.733887	1.38965
HEJ1	0.726938	0.211171
RNPC3	0.734634	1.82722
GPSM2	0.760789	2.72672
SARS	0.907192	2.31901
GSTM1	0.837189	1.89721
TSHB	0.713473	0.744926
C1orf161	0.87508	1.75588
TTF2	0.915004	1.73458
SRGAP2	0.840401	3.17389
LOC100130131	0.832885	1.38558
ITGA10	0.617563	0.353991
ECOP	0.950418	1.93204
DRD5	0.669786	0.690918
FCGR1A	0.886178	1.39116
LOC388692	0.833342	1.02139
FCGR1A	0.965	1.19842
OAZ3	0.834692	1.62522
C1orf68	0.892108	1.05076
LCE1E	0.624871	0.25928
S100A7A	0.728607	0.58559
ATP8B2	0.918038	1.32709
FDPS	0.922975	0.565797
RAB25	0.670361	0.810714
CD1E	0.878895	1.33385
DARC	0.841941	0.905114
FCER1A	0.640358	0.84882
SLAMF8	0.878623	0.557609
NIT1	0.931661	1.52539
DUSP12	0.960536	1.54788
HSD17B7	0.662328	1.31594
LOC100128751	0.803887	0.279593
DNM3	0.540841	0.724421
FAM20B	0.764978	1.39997
SOAT1	0.861024	2.54184
DHX9	0.924307	1.61327
LAMC1	0.863899	3.18677
LAMC2	0.973278	3.92013
RGL1	0.933103	2.90465
C1orf21	0.908768	1.1075
C1orf99	0.761013	0.57688
CFH	0.900319	1.20782
CFHR1	0.791908	0.900414
SRGAP2	0.942607	1.9819
PFKFB2	0.904075	1.81527
HSD11B1	0.849678	0.568515
C1orf107	0.797828	1.28807
KCNK2	0.963494	2.36556
C1orf115	0.955252	2.88367
C1orf58	0.680978	2.11402
GUK1	0.9149	1.01096
RNF187	0.900657	1.31547
TMEM78	0.896637	1.71079
GALNT2	0.769007	2.8359
KMO	0.731331	0.0840074
C1orf101	0.657053	1.1046
OR2L8	0.910953	1.52245
OR2L2	0.695319	0.518539
PGBD2	0.848845	0.931273
GNB1	0.916569	2.30641
FLJ42875	0.673336	0.631203
CTNNBIP1	0.709318	0.470222
PRAMEF4	0.950643	0.644465
PRAMEF15	0.902967	0.819365
PRAMEF5	0.927714	0.756066
LOC100132147	0.859137	0.953653
ATP13A2	0.548355	0.484074
PADI2	0.826134	0.88965
RHCE	0.853436	0.617802
STMN1	0.960727	2.83313
IFI6	0.953836	1.06836
NKAIN1	0.942353	1.91415
PTP4A2	0.849529	1.35469
DLGAP3	0.795386	0.826678
TRAPPC3	0.959972	1.87593
HPCAL4	0.84696	1.14647
TRIT1	0.948977	1.3904
MYCL1	0.750255	0.339048
PPT1	0.726984	2.69177
LOC100129492	0.97664	2.32105
BEST4	0.8036	0.468146
LOC128192	0.838537	0.291247
POMGNT1	0.769389	0.82554
STIL	0.953922	2.8008
TMEM48	0.841551	0.516736
TMEM59	0.881478	1.40388
USP24	0.86007	1.68792
WDR78	0.838655	1.60075
LRRIQ3	0.762348	0.597694
CTBS	0.898531	1.39725
ZNHIT6	0.865215	2.70188
GBP1	0.699592	0.969385
GBP5	0.701546	0.336466
WDR47	0.903356	3.02744
SORT1	0.86646	1.58865
BCL2L15	0.700809	0.505667
TRIM33	0.909728	1.04033
IGSF3	0.806378	0.795324
FCGR1B	0.972772	1.12146
ANP32E	0.985799	2.5351
ADAMTSL4	0.829751	1.19708
MCL1	0.851268	0.66557
LYSMD1	0.866102	1.26182
TMOD4	0.913271	0.530593
MRPL9	0.835132	1.39308
LCE3A	0.864925	0.915977
S100A14	0.94514	3.0948
S100A13	0.826247	0.950658
JTB	0.962484	1.88408
C1orf189	0.742136	0.764513
MUC1	0.601394	0.457247
VHLL	0.607696	0.414232
ELL2	0.785883	2.99687
WDR42A	0.930818	1.80067
FCGR3A	0.879462	1.07013
GCSH	0.771085	1.7259
TNFSF4	0.933898	2.66448
SNORD74	0.848074	3.06702
ASTN1	0.970751	3.31837
NPHS2	0.95574	1.16404
NMNAT2	0.971014	4.25997
EDEM3	0.894679	1.42899
PPP1R15B	0.884285	1.23484
RBBP5	0.801578	0.566841
PLXNA2	0.812141	0.450624
LAMB3	0.957404	3.78954
RD3	0.619119	0.571692
NEK2	0.936305	2.87056
GPATCH2	0.871039	1.09526
TAF1A	0.844394	2.42946
ACBD3	0.550775	0.252882
ITPKB	0.735513	1.23961
EXOC8	0.924663	0.712547
RBM34	0.500157	0.873745
MAP1LC3C	0.895989	0.224073
HNRNPU	0.728884	0.499708
OR13G1	0.780001	0.58951
OR2T10	0.62659	0.412294
OR2T11	0.829029	0.91318
PFKFB3	0.980272	2.93831
LOC389936	0.81984	1.1516
MCM10	0.934193	3.56657
HSPA14	0.791357	2.09103
SUV39H2	0.88906	3.11194
PTER	0.886532	2.67551
ARMC3	0.619137	0.361401
BAMBI	0.849742	1.57857
ZEB1	0.951466	2.1071
ZNF487	0.690993	0.902683
ANXA8	0.752499	1.06155
PHYHIPL	0.876824	1.56645
ARID5B	0.94541	1.65639
REEP3	0.821279	2.69479
REEP3	0.831485	2.94348
ADAMTS14	0.9379	0.891218
UNC5B	0.869723	1.3832
FAM149B1	0.883689	1.52379
SAMD8	0.680289	1.3984
PLAC9	0.890119	1.2518
C10orf58	0.918692	2.85648
MINPP1	0.678046	0.719723
FAS	0.932776	2.59213
CC2D2B	0.759385	1.33246
FRAT1	0.897719	1.07323
GOLGA7B	0.809843	0.38213
SFXN3	0.872772	0.793779
C10orf134	0.746494	0.718654
VENTX	0.898059	1.51411
IDI1	0.770272	0.708583
PITRM1	0.86674	1.9403
KLF6	0.970708	1.08419
PRKCQ	0.815569	0.610462
FLJ45983	0.755508	0.898362
CCDC3	0.506342	0.548717
RSU1	0.836157	0.997634
NSUN6	0.687834	2.5488
ARMC4	0.804505	1.44565
ZNF438	0.692905	1.05923
ZNF248	0.829994	0.988638
ZNF37B	0.809625	1.64848
SYT15	0.829352	0.702293
ANXA8L1	0.902316	1.06597
PTPN20A	0.711798	1.34868
CSTF2T	0.771576	0.664187
RTKN2	0.864833	1.77912
CTNNA3	0.627425	0.497261
TACR2	0.766997	0.367522
NUDT13	0.819306	0.658142
ZMYND17	0.857908	0.825425
LRIT1	0.875687	1.12677
PIPSL	0.582084	1.26308
BLNK	0.80022	2.41141
PIK3AP1	0.921695	1.24991
GOT1	0.933282	1.56343
LBX1	0.79674	0.511878
COL17A1	0.911411	1.17451
DCLRE1A	0.927299	1.56185
ABLIM1	0.908658	2.97981
C10orf84	0.665699	0.892943
PRLHR	0.756288	0.815678
C10orf120	0.72237	0.454575
BNIP3	0.917645	1.83893
ADAM8	0.857284	0.632706
LRRC56	0.863046	0.966309
IGF2	0.672067	1.8822
STIM1	0.949221	2.46357
RRM1	0.946317	2.15831
HBG1	0.899534	1.50691
HBG2	0.899534	1.50691
OR52E5	0.88363	0.985929
OR56A3	0.833313	0.860624
DNHD1	0.785262	0.876194
EIF3F	0.908043	1.32148
C11orf17	0.888445	1.55781
WEE1	0.802718	2.54467
ARNTL	0.76134	1.10549
SPON1	0.864278	1.61049
DKFZp686O24166	0.628908	0.643531
GLTPP1	0.632645	0.574251
LDHA	0.836501	1.61822
NAV2	0.934928	2.0179
SLC17A6	0.980644	1.14893
METT5D1	0.645404	1.88312
RCN1	0.819477	1.99148
QSER1	0.754244	1.28886
NAT10	0.70838	0.681913
FJX1	0.768759	0.785038
FLJ14213	0.955778	1.47807
ALKBH3	0.892949	0.804241
DKFZp779M0652	0.976566	1.86884
SLC39A13	0.91708	0.826719
OR4X2	0.940359	1.17706
OR4A15	0.936882	0.846882
OR4A13P	0.652238	1.40346
OR5D3P	0.95639	1.23496
OR5L2	0.86091	1.17054
C11orf31	0.757735	1.00953
OR4D10	0.899661	0.75492
OR4D9	0.788781	0.836043
C11orf64	0.910986	0.454302
TMEM109	0.912101	1.07744
SCGB2A2	0.868778	0.54345
RPS6KA4	0.697494	1.08674
POLA2	0.832525	1.31664
DRAP1	0.883331	0.85265
TSGA10IP	0.737378	1.10939
RAB1B	0.745511	1.369
CABP4	0.786895	0.544801
CCND1	0.809625	0.634181
ANO1	0.551726	0.411959
OR7E87P	0.699728	0.634861
FOLR3	0.902312	1.33237
P2RY6	0.822948	0.63017
RELT	0.925672	0.831296
DNAJB13	0.754283	1.15723
PPME1	0.96521	1.46565
POLD3	0.757983	0.914782
B3GNT6	0.903574	0.753544
AQP11	0.801338	0.590904
TMEM135	0.893152	2.0481
TRIM48	0.836667	1.77337
KIAA1731	0.982127	2.18148
ACAT1	0.656387	0.595433
DDX10	0.859452	1.74087
HSPB2	0.892772	1.28355
VPS11	0.834657	0.937723
SORL1	0.916397	1.24981
OR8D4	0.896718	0.991797
OR10G4	0.837212	0.880106
OR8G5	0.83891	0.609767
OR8A1	0.707267	0.355237
DCPS	0.600363	0.415555
ST3GAL4	0.933893	1.56071
GLB1L3	0.767931	0.963156
GLB1L2	0.676768	0.930291
IFITM5	0.926217	0.910835
IFITM3	0.814728	1.84124
HRAS	0.884856	2.14633
POLR2L	0.879198	1.00445
RPL26L1	0.560258	1.96306
CARS	0.826693	0.853241
FAM86C	0.759869	1.09287
NUP98	0.859186	1.04878
OR52B4	0.907566	1.70778
TRIM21	0.861625	1.00049
TRIM68	0.482222	0.515548
OR51V1	0.9204	1.31678
HBG1	0.915467	1.696
HBG1	0.915467	1.696
UBQLN3	0.706131	0.541216
LYVE1	0.891165	0.792607
CSNK2A1P	0.752953	1.51388
PIK3C2A	0.825023	2.26093
SERGEF	0.908929	0.816195
HPS5	0.852193	1.25691
E2F8	0.832679	1.08735
KCNA4	0.945031	1.4556
CSTF3	0.809547	1.60385
CD59	0.788736	0.920049
ELF5	0.867876	0.929521
HARBI1	0.794057	1.39724
OR4C5	0.844677	0.879829
LOC441601	0.758182	0.691251
OR5M9	0.888716	0.414049
OR5M8	0.898707	0.835062
SSRP1	0.867516	1.56981
SSRP1	0.806647	1.28748
MED19	0.782658	0.566259
OR10W1	0.901317	0.92656
OR5A2	0.781838	0.816435
INTS5	0.718643	0.501894
SNORD31	0.930545	2.64096
SNORD30	0.910799	3.50917
SNORD27	0.83636	3.27639
SLC22A25	0.870134	0.74439
GPHA2	0.945062	1.22853
SLC29A2	0.452474	0.236664
RBM4B	0.717039	0.833928
PITPNM1	0.838584	1.01716
NUMA1	0.818253	0.870428
C11orf59	0.933963	0.732852
PDE2A	0.776777	0.435887
STARD10	0.754645	0.829584
PGM2L1	0.861983	1.57481
GDPD5	0.964722	0.952339
TRIM48	0.836667	1.77337
SNORA8	0.7869	2.86381
C11orf65	0.770149	0.623981
ARHGAP20	0.930337	2.55803
PIH1D2	0.727064	1.21383
USP28	0.90502	2.52554
MPZL2	0.824276	3.28
SLC37A4	0.886674	0.841435
DPAGT1	0.783103	1.22576
C1QTNF5	0.876845	1.18384
SIAE	0.941449	1.62783
PUS3	0.672159	1.56227
OPCML	0.904898	1.83724
NCAPD3	0.926391	2.03332
C12orf5	0.861622	1.32555
KCNA6	0.732792	1.38688
KCNA1	0.835335	0.753657
CD9	0.961743	1.66385
ZNF384	0.828349	1.22198
CD4	0.954249	1.27326
TPI1	0.850028	2.32306
CLSTN3	0.661397	0.677293
KLRG1	0.438625	0.113207
CLEC12B	0.896071	0.905063
KLRD1	0.934965	1.13377
BCL2L14	0.847681	0.302779
BCL2L14	0.954262	0.515501
EMP1	0.660531	0.579913
C12orf39	0.820938	1.48672
FAR2	0.90032	2.19683
ANO6	0.799241	1.24129
LARP4	0.913595	1.25741
METTL7A	0.788234	2.11825
SLC4A8	0.823821	1.41754
ANKRD33	0.74396	0.823911
HOXC9	0.953832	1.64153
OR10A7	0.992939	1.58892
ORMDL2	0.864253	1.53175
PIP4K2C	0.818787	2.12347
TSFM	0.68628	0.61006
SLC16A7	0.979985	2.33213
HMGA2	0.839389	1.02862
TDG	0.84387	1.47088
TCP11L2	0.942943	2.80561
C12orf23	0.843741	1.58263
C12orf24	0.756094	0.581608
ACAD10	0.671442	0.382272
RFC5	0.845404	3.36955
HSPB8	0.713659	1.91978
CCDC64	0.765374	0.900141
UNC119B	0.822389	1.39754
P2RX4	0.884726	1.09179
RAN	0.767958	1.02276
SNORA49	0.90431	1.14145
UNQ3104	0.865977	0.78769
C12orf4	0.895065	1.37672
VWF	0.743206	0.346918
ING4	0.842222	0.897896
C3AR1	0.730616	1.40393
OR7E87P	0.586825	1.80109
A2M	0.85082	1.38436
PZP	0.790982	0.387827
PZP	0.989153	0.551223
CLECL1	0.901003	0.99923
LRP6	0.832396	0.788474
GPR19	0.633925	0.381851
C12orf36	0.796892	0.587406
HIST4H4	0.808515	2.70915
WBP11	0.819043	1.86356
LMO3	0.724384	1.72615
KIAA0528	0.711931	1.9296
CASC1	0.68319	1.80606
PKP2	0.796929	1.53412
PUS7L	0.770389	2.1698
PLEKHA9	0.653812	0.44433
AMIGO2	0.950096	2.20682
TUBA1B	0.961427	1.66285
FAIM2	0.790967	1.56973
POU6F1	0.847489	0.538137
GALNT6	0.993159	2.09551
KRT82	0.737618	0.655875
KRT71	0.896941	0.834912
CSAD	0.956416	1.04411
CBX5	0.921581	1.85284
CD63	0.862762	0.397576
MIP	0.878981	1.12836
NACA	0.648304	0.503935
PRIM1	0.74687	2.71523
CPM	0.97633	3.25086
DUSP6	0.954241	3.82169
PMCH	0.831406	0.883359
SLC41A2	0.872501	2.39088
NUAK1	0.913256	2.18845
SART3	0.870557	1.82783
ANAPC7	0.851709	2.47735
PPTC7	0.892702	0.51529
C12orf47	0.917113	1.28034
C12orf30	0.848415	2.59717
TBX3	0.943128	0.5608
TESC	0.992002	2.87737
FLJ20674	0.725406	0.397252
STX2	0.851638	0.935874
GOLGA3	0.958211	1.065
SPATA13	0.576588	0.11447
PABPC3	0.912569	0.813139
UBE2L3	0.646125	0.572472
ALOX5AP	0.887698	0.831373
C13orf33	0.932767	2.30548
FREM2	0.966637	3.20078
C13orf15	0.865332	2.05453
C13orf30	0.820767	0.670315
LRRC63	0.754708	0.352749
CYSLTR2	0.685279	0.503549
LOC220115	0.629616	1.02554
OLFM4	0.981733	3.60551
KRT18	0.840169	0.783504
MBNL2	0.901965	0.438928
IPO5	0.903771	1.5912
CLYBL	0.4494	0.324403
ABHD13	0.875386	2.81754
ING1	0.826812	0.805546
USP12	0.723965	0.250493
HMGB1	0.800613	1.2154
LHFP	0.974548	2.40338
TNAP	0.947125	1.43401
SIAH3	0.852279	0.400616
LCP1	0.946354	0.385833
ESD	0.987912	1.12087
RCBTB2	0.691697	1.07333
INTS6	0.884901	1.96175
PCDH9	0.748053	1.25035
SLC15A1	0.960279	4.50357
COL4A1	0.797415	0.702072
LOC100132785	0.831955	0.817824
RNASE3	0.81445	1.2225
RNASE2	0.783098	0.883246
TRA@	0.837357	0.722809
MMP14	0.585827	0.617706
KIAA1305	0.914158	1.74239
C14orf19	0.862345	2.4064
PNN	0.912793	1.31346
LGALS3	0.951872	1.96168
PELI2	0.914659	1.15257
ZBTB1	0.845186	1.12889
HSPA2	0.860872	1.81059
ACOT1	0.707781	0.7557
C14orf45	0.817025	0.579344
FLVCR2	0.823693	0.718559
SLC24A4	0.981755	3.55525
WDR25	0.659724	0.736418
RTL1	0.966237	1.60706
MGC23270	0.906634	0.783428
CCNB1IP1	0.920047	3.96202
RNASE13	0.92782	0.538879
RIPK3	0.729032	0.887868
RPL36AL	0.892225	0.49793
POLE2	0.819684	1.54426
SDCCAG1	0.748672	0.466756
SAV1	0.54146	0.4762
OTX2	0.803737	1.37111
C14orf37	0.895329	2.35348
ZFP36L1	0.908877	1.24656
NUMB	0.76858	1.34665
DIO2	0.925724	1.72139
C14orf145	0.986525	4.03811
STON2	0.946374	2.92685
EML5	0.918352	2.37248
RPS6KA5	0.879954	1.00439
SERPINA6	0.780531	1.43308
CLMN	0.835828	1.16962
AHNAK2	0.960491	3.61541
OR4M2	0.796367	0.938467
OR4N4	0.557009	0.454191
SNRPN	0.581342	0.97895
SNRPN	0.795656	1.72597
SNRPN	0.939006	1.22045
SNRPN	0.9341	0.327596
HMGN2	0.810215	2.41239
C15orf41	0.887533	1.4039
CASC5	0.953883	4.03488
MGA	0.959815	1.89764
CKMT1A	0.918153	2.23466
CKMT1A	0.918153	2.23466
MAPK6	0.855054	2.68134
TEX9	0.659055	0.88903
TCF12	0.766299	0.779841
GCNT3	0.951287	1.57262
LACTB	0.891642	1.53592
ZNF609	0.642158	0.82443
RAB11A	0.890382	1.23522
CLK3	0.741506	0.19878
PSTPIP1	0.957521	3.21805
LOC123688	0.648884	0.523745
FAM108C1	0.966131	1.17034
KIAA1199	0.867403	0.819477
ZSCAN2	0.911454	0.42003
C15orf42	0.902151	2.01286
ZNF774	0.932492	1.8159
C15orf32	0.943658	1.57522
GLTSCR2	0.9118	1.85155
TJP1	0.901621	4.10969
C15orf24	0.827421	0.735913
AQR	0.683422	1.81877
GPR176	0.943433	0.675231
SERINC4	0.930925	1.13605
SHC4	0.85054	0.769499
TRPM7	0.928693	3.82686
RAB27A	0.976391	2.00565
DYX1C1	0.915819	1.97417
MNS1	0.897102	2.1688
CA12	0.86257	2.10131
C15orf44	0.857275	1.1364
SCARNA14	0.746737	1.22953
FLJ11506	0.830291	2.62027
ANP32A	0.785701	0.905895
PKM2	0.59816	1.22562
C15orf59	0.884883	2.43771
SEMA7A	0.902402	1.82875
PTPN9	0.823848	0.810338
NRG4	0.854371	1.35217
HOMER2	0.927736	1.21025
BNC1	0.96377	3.50177
FLJ43276	0.765179	1.86721
NMB	0.903083	1.83525
HAPLN3	0.723696	0.824416
C15orf51	0.816332	0.553938
FLJ42289	0.822432	0.830555
TPSAB1	0.633992	0.395847
PAQR4	0.920536	1.13685
ZNF434	0.793441	1.19614
PDXDC1	0.842211	2.52375
ACSM3	0.956463	3.10566
C16orf52	0.894814	1.75697
SULT1A3	0.815025	0.775479
FUS	0.751958	0.901252
MMP2	0.961427	2.09018
TMCO7	0.654307	0.966705
HAS3	0.965332	2.42675
UNQ6484	0.71447	0.636819
CDH13	0.942964	1.8866
BANP	0.912067	0.748256
TMEM8	0.879805	1.4605
TPSAB1	0.561608	0.310231
PPL	0.483829	0.323863
GRIN2A	0.885956	0.613104
FAM18A	0.897701	1.04193
TXNDC11	0.864815	1.34714
RSL1D1	0.900058	1.07114
CPPED1	0.702536	0.51298
C16orf65	0.858919	1.02282
CDR2	0.740455	2.07374
GGA2	0.93623	1.27633
HMGN2	0.776816	2.21354
RPGRIP1L	0.920824	1.94974
PLLP	0.579325	0.440388
DOK4	0.804692	1.46415
LRRC29	0.762128	0.753343
PSMB10	0.73175	0.461235
NOB1	0.714697	0.704431
EXOSC6	0.743113	0.307471
ZNF23	0.680665	0.658428
ZNF821	0.914613	1.10011
CDYL2	0.96034	1.74554
C16orf61	0.982763	3.33471
GCSH	0.80173	1.7962
FANCA	0.80851	0.490829
SGSM2	0.775467	0.213212
GSG2	0.75672	0.742049
TXNDC17	0.878146	2.24823
TMEM95	0.745171	1.86664
CYB5D1	0.939656	1.16649
SLC25A35	0.77205	0.614899
CYTSB	0.936941	2.59002
MAP2K3	0.826979	0.483685
WSB1	0.807393	2.61195
TMEM97	0.921963	2.30703
ATAD5	0.952554	2.6373
NF1	0.77746	1.63083
ZNF830	0.888546	1.82957
CCL4L1	0.933216	0.599064
CCL4L1	0.772875	0.982188
STARD3	0.823383	0.566649
PNMT	0.852827	0.840095
STAT5A	0.81517	1.0691
ATP6V0A1	0.841232	2.59473
TMEM106A	0.73632	0.153615
ARL4D	0.901155	1.39875
DBF4B	0.724089	0.546555
IMP5	0.830073	0.449508
ITGB3	0.92448	1.09473
NPEPPS	0.753272	1.37333
NFE2L1	0.805393	2.20256
RSAD1	0.98683	0.498816
ABCC3	0.542886	0.268179
CROP	0.817429	1.25691
SCPEP1	0.881274	2.01995
ABCA10	0.786594	0.245853
KCNJ2	0.756921	0.730792
SNORD1C	0.732503	1.44283
MFSD11	0.814376	1.46219
TMC8	0.966504	0.865315
BIRC5	0.821267	1.49041
NARF	0.712652	0.339282
FN3KRP	0.917679	1.7543
SMG6	0.846236	0.902588
MNT	0.652412	0.320631
OR1E2	0.959249	0.796708
ZZEF1	0.89603	0.960799
ANKFY1	0.827694	0.455529
ZNF594	0.927816	1.88325
SLC13A5	0.956918	3.03033
SCO1	0.916595	2.26181
CDRT1	0.827602	0.555479
FLJ40504	0.872211	0.532846
POLDIP2	0.862526	1.29757
SLC6A4	0.895285	0.686935
CCL1	0.738729	0.644687
CCT6B	0.728696	1.47531
AP1GBP1	0.804263	1.11908
C17orf37	0.960183	1.87789
KRT222P	0.824048	0.791856
KRTAP2-1	0.702082	0.502366
KRTAP4-4	0.839183	0.600018
SC65	0.773469	0.547005
PTRF	0.775469	0.804251
DCAKD	0.890899	1.88793
COPZ2	0.977054	2.49969
HOXB13	0.733819	0.47616
FAM117A	0.961989	0.48001
COL1A1	0.81648	0.985406
TOB1	0.876258	1.41393
RPL7P48	0.807788	1.30179
MMD	0.588396	2.11407
MPO	0.887167	1.35164
PTRH2	0.848322	1.78512
AP1S2	0.83569	1.91801
NACA2	0.938524	0.745682
C17orf58	0.643695	0.957273
WIPI1	0.89541	3.16357
FAM20A	0.938712	4.83746
ABCA6	0.805494	0.670507
SRP68	0.825431	0.661031
MXRA7	0.802567	1.16149
NPTX1	0.975363	0.865347
AATK	0.959153	1.14733
ACTG1	0.790023	0.914411
NPLOC4	0.892147	0.90156
PDE6G	0.776621	0.918395
B3GNTL1	0.703932	0.574966
MGC70870	0.88748	1.56618
CCL4L1	0.772875	0.982188
CETN1	0.821998	0.917114
CLUL1	0.939943	1.40603
ARHGAP28	0.881235	3.62394
APCDD1	0.811405	1.11318
C18orf1	0.905237	1.75868
CABLES1	0.925335	2.41439
C18orf8	0.899173	1.14079
DSG3	0.75974	0.794046
TTR	0.917903	1.19687
DTNA	0.841798	0.981566
IER3IP1	0.806992	1.87581
C18orf24	0.922355	2.40443
ATP8B1	0.77269	1.42216
SEC11C	0.868508	0.988163
RPS26P54	0.742324	0.259328
PMAIP1	0.799946	1.10311
SERPINB2	0.947841	1.55847
YES1	0.977362	3.10087
EPB41L3	0.804242	1.05616
RPL36AP49	0.830548	1.41817
ZNF519	0.760727	2.81999
ANKRD29	0.632276	0.234258
OSBPL1A	0.792194	0.962002
DSC1	0.7537	0.485291
FAM59A	0.739992	0.588658
IER3IP1	0.832922	2.26339
SMAD7	0.888265	1.05038
MEX3C	0.75387	1.63913
CBLN2	0.850177	1.25514
C18orf51	0.66121	0.501376
MBP	0.78654	0.790291
MUM1	0.820912	0.756563
GADD45B	0.926955	1.33779
CCDC94	0.830959	0.96974
ALKBH7	0.825678	1.11171
STXBP2	0.76305	1.16995
LRRC8E	0.90275	2.15006
hCG_29977	0.718626	0.898144
ZNF491	0.836778	2.42116
ZNF440	0.980781	2.70482
ZNF439	0.845664	1.71359
ZNF69	0.855511	1.62134
GCDH	0.9392	0.653256
MRPL34	0.851354	0.485616
FCHO1	0.87481	1.66445
ZNF85	0.829603	1.64615
ZNF492	0.892751	3.05332
VSTM2B	0.854002	0.678884
CCNE1	0.887892	1.54997
GPATCH1	0.864423	1.57264
FXYD3	0.857399	3.5181
GAPDHS	0.87477	0.745968
HAUS5	0.583286	0.467837
ZBTB32	0.893824	0.746493
ZNF146	0.832653	1.08792
ZNF568	0.654019	1.74451
SPRED3	0.909651	0.616462
LGALS7	0.972208	2.78141
ZFP36	0.858864	1.19391
CYP2B7P1	0.901451	1.2569
PVRL2	0.835265	0.871866
FOSB	0.520654	0.381512
GRLF1	0.837963	1.08441
GLTSCR2	0.889598	0.984884
KCNJ14	0.886866	0.797368
NUCB1	0.698885	1.20471
FTL	0.926784	2.9788
CPT1C	0.777543	0.577223
MGC45922	0.782829	0.474631
FLJ30403	0.881528	1.03501
FCAR	0.716918	0.451448
ZFP28	0.820716	2.00768
ZNF543	0.707167	0.880834
ZNF749	0.849647	1.23565
ZNF551	0.971824	2.18398
ZNF587	0.856609	0.685501
ZNF135	0.730425	0.622242
ZNF274	0.812124	0.372738
ZNF584	0.912655	1.7843
SBNO2	0.785296	1.06788
LOC284422	0.936932	1.75387
C19orf10	0.939174	1.08513
LONP1	0.75845	1.32148
OR7D4	0.851057	1.10129
ZNF426	0.860986	3.0904
LOC147727	0.71784	0.907352
YIPF2	0.831409	1.08452
ACP5	0.880941	1.15526
SNORD41	0.821579	1.75195
RAB3A	0.9533	1.3361
COMP	0.602164	0.552702
SFRS14	0.756669	0.420862
HAPLN4	0.687202	0.841976
ZNF724P	0.923577	2.73978
UQCRFS1	0.749783	0.65402
ZFP30	0.397297	0.263778
PPP1R14A	0.813667	1.67052
LGALS7	0.964907	2.82598
ZNF780A	0.833399	2.44184
ATP5SL	0.930155	0.983522
CEACAM8	0.972897	0.465341
PPP1R13L	0.912037	1.12334
KDELR1	0.722772	1.02937
BCAT2	0.718818	0.256017
ZNF415	0.870924	1.65018
LILRB2	0.794685	1.1747
TMEM224	0.793774	0.514953
hCG_2039146	0.837458	0.744882
ID2	0.86794	1.68303
KLF11	0.681383	0.468238
RPLP1P5	0.829351	1.72786
MYCN	0.706384	0.661859
TMEM214	0.834879	2.14757
MRPL33	0.775042	1.38108
SNORD53	0.716006	1.40001
RASGRP3	0.832703	0.458427
QPCT	0.882605	1.69397
ABCG8	0.841658	0.369603
MSH6	0.943731	2.30818
CHAC2	0.58331	0.817413
SPTBN1	0.912058	2.08709
RPL23AP32	0.926342	2.77977
OTX1	0.777749	1.04894
ANTXR1	0.756884	1.30244
GMCL1	0.628211	1.05867
TTC31	0.627778	0.266615
LOC388965	0.76015	0.687831
DNAH6	0.731109	0.760816
DNAH6	0.948886	1.70473
TCF7L1	0.679205	0.45859
MAT2A	0.734699	2.04124
PTCD3	0.827343	2.29726
NCAPH	0.975622	1.69128
hCG_1790474	0.836394	1.26882
PDCL3	0.739803	0.634282
MRPS9	0.889372	1.62788
SULT1C2	0.84288	1.21679
RABL2A	0.821956	1.85707
DBI	0.971385	2.45247
RAB6C	0.858425	1.63827
POTEF	0.905044	1.07109
KIF5C	0.978854	4.17831
GALNT5	0.853272	0.953935
GCA	0.896962	2.70457
OSBPL6	0.959127	2.09438
ITGA4	0.714939	0.677247
FLJ44048	0.747931	0.626512
OBFC2A	0.744957	2.20184
COQ10B	0.888643	1.86532
SGOL2	0.984501	2.59292
PARD3B	0.705495	0.384182
SNORD51	0.927224	2.20752
MAP2	0.959833	2.18526
FN1	0.885963	0.925699
XRCC5	0.86421	0.973646
IGFBP2	0.804705	0.710802
ANKZF1	0.833456	0.557589
CCDC140	0.74424	0.536118
ACSL3	0.772604	1.89475
DGKD	0.664752	0.340043
HEATR7B1	0.801062	0.709518
SPP2	0.888411	0.741739
CXCR7	0.922554	1.61823
LRRFIP1	0.419226	0.580291
UBE2F	0.887859	1.54133
ESPNL	0.85501	1.31311
TMSL2	0.877794	2.05597
HADHA	0.783712	0.433557
FAM98A	0.771337	0.879827
CDC42EP3	0.973209	1.92228
ATL2	0.530239	0.867404
SLC8A1	0.735588	0.38592
PIGF	0.926248	3.2536
LHCGR	0.930112	2.67209
LOC339803	0.826852	1.03754
FAM136A	0.856834	2.8529
FAM176A	0.876287	0.730568
EIF2AK3	0.894197	0.796616
DRD5	0.71603	0.82013
ANKRD20B	0.853642	1.10025
ZNF514	0.820026	1.13284
SNRNP200	0.849495	1.3016
ST6GAL2	0.893436	3.04618
EDAR	0.899527	0.757357
42257	0.896754	1.166
BIN1	0.912569	0.902885
MAP3K2	0.886903	1.0891
CXCR4	0.858962	2.00117
GTDC1	0.829979	2.63322
ZEB2	0.943772	1.68191
NR4A2	0.912706	0.990541
TTC21B	0.871343	2.10727
METTL8	0.886748	2.04615
ZNF385B	0.994513	3.12801
STAT4	0.926618	1.46154
ALS2CR11	0.67297	0.436603
CRYGA	0.97047	1.6631
EPHA4	0.923965	3.15764
SPHKAP	0.969756	3.83485
SLC16A14	0.88709	0.999203
NGEF	0.74022	0.665773
OR6B2	0.741302	0.588533
RAD21L1	0.951827	0.750006
BMP2	0.908097	1.41909
SPTLC3	0.740615	1.2808
CSRP2BP	0.768257	1.24574
RIN2	0.928665	1.48949
PROCR	0.64922	0.443865
R3HDML	0.842706	0.831559
TTPAL	0.694997	0.344786
EYA2	0.929854	0.922735
NCOA3	0.855	1.07343
TSHZ2	0.6689	0.496583
DOK5	0.898775	2.10777
CASS4	0.798861	0.934545
TFAP2C	0.698092	0.680772
GTPBP5	0.934376	1.30009
PRPF6	0.805154	0.320655
C20orf46	0.569318	0.24802
PCNA	0.929634	2.87105
TRMT6	0.911499	1.42021
LIN28	0.926883	0.427066
HSPC072	0.7504	0.889181
BLCAP	0.594082	0.128172
MAFB	0.898211	3.85162
ATP9A	0.808591	0.718565
CYP24A1	0.911528	2.71549
AURKA	0.863856	3.0544
GCNT7	0.766053	0.714613
PMEPA1	0.945274	2.31093
PPP4R1L	0.616139	2.00072
RP11-93B14.6	0.797743	0.573893
SAMD10	0.819576	0.969831
CXADR	0.885979	2.01278
C21orf109	0.734859	0.630814
KRTAP15-1	0.887892	1.21596
KRTAP20-4	0.600408	0.515106
KRTAP20-3	0.752382	0.42215
ITSN1	0.926682	1.58162
KCNE2	0.931799	1.0132
DOPEY2	0.739732	0.572
CHAF1B	0.965801	2.10072
KRTAP10-12	0.939115	0.998318
CCT8	0.877622	0.951714
GART	0.855125	2.57859
ATP5O	0.912927	0.372965
CLDN14	0.68567	0.221093
HLCS	0.978689	1.94479
C21orf128	0.897252	1.00122
TFF1	0.694513	0.119741
LOC100130131	0.82503	1.47529
LOC440888	0.816213	0.776262
CECR4	0.747312	0.434104
DGCR8	0.927038	1.54365
MED15	0.934891	0.94176
CRKL	0.77441	0.497634
MMP11	0.798522	0.69287
CRYBB2P1	0.866397	1.63554
KREMEN1	0.813536	1.92185
MGC15705	0.847142	1.39943
RFPL3	0.883569	1.4299
TIMP3	0.897667	1.51282
H1F0	0.908415	1.40423
APOBEC3D	0.865848	0.2822
ATF4	0.831894	1.26894
RBX1	0.842462	1.09773
MEI1	0.819716	0.540213
42250	0.848335	1.24438
FBLN1	0.890508	4.00509
TTC38	0.729369	0.958474
GTSE1	0.921191	1.17814
MOV10L1	0.734429	0.95941
TOP3B	0.995522	1.87543
TIMP3	0.983985	2.82435
PVALB	0.765577	0.709242
ELFN2	0.993764	1.26515
MKL1	0.753971	0.691631
RPL5	0.769724	0.338099
TTLL12	0.83334	0.371065
CHL1	0.923975	1.72857
ITPR1	0.884091	1.11702
FANCD2	0.974552	3.34712
FBLN2	0.916961	0.87388
KCNH8	0.662015	0.531574
HMGB1	0.88981	1.32883
UBE2E2	0.732773	0.213845
CMTM8	0.867062	3.06848
STAC	0.929609	1.81436
MOBP	0.569185	0.310295
ENTPD3	0.901708	2.21143
SNRK	0.874033	1.32786
C3orf23	0.915618	2.14402
ARMET	0.528476	0.32216
CACNA2D3	0.961164	1.6533
FAM19A1	0.872085	1.51177
MITF	0.900205	1.72622
EPHA3	0.952694	2.45022
OR5K4	0.876873	1.25949
UPK1B	0.952615	0.728111
KTELC1	0.752628	1.53656
CASR	0.742297	0.938665
FAM162A	0.879317	1.6078
PDIA5	0.884728	1.74817
MCM2	0.901161	1.25151
ACPP	0.853762	1.15604
ACPL2	0.940872	2.82267
C3orf58	0.798314	0.874259
GYG1	0.824587	1.39596
AADAC	0.74227	1.32735
MBNL1	0.960748	0.957052
MME	0.874137	1.2154
SERPINI1	0.802069	1.40445
FNDC3B	0.86247	1.91993
MTHFD2	0.782936	2.12624
YEATS2	0.847056	1.39528
LPP	0.783036	0.65616
MUC20	0.970424	1.47485
TMEM40	0.949359	1.28047
CMTM6	0.86932	0.891921
DCLK3	0.890005	1.31766
LRRC2	0.860986	1.03766
TESSP2	0.835391	0.827032
MYL3	0.791912	0.930161
SMARCC1	0.978056	1.65438
IMPDH2	0.901636	2.15841
CCDC71	0.771128	1.09745
UBA7	0.750721	0.587705
TUSC4	0.859144	1.0003
WDR51A	0.952875	1.89664
ARF4	0.894702	1.72944
ID2B	0.811855	0.96701
ADAMTS9	0.886727	3.69829
MAGI1	0.946272	2.3146
FOXP1	0.818145	1.38672
PROS1	0.866332	1.69101
POPDC2	0.935579	1.32046
FSTL1	0.993085	1.61123
ITGB5	0.802787	1.15143
TXNRD3	0.851661	1.3207
MGLL	0.782206	0.657077
RUVBL1	0.926919	2.04468
C3orf36	0.915746	1.38808
RBP1	0.963864	2.80184
PLOD2	0.964844	4.20206
PLSCR4	0.899815	2.67575
PLSCR2	0.869564	0.848439
PFN2	0.800292	1.45019
P2RY14	0.778397	0.725666
GPR87	0.806951	1.87954
CCNL1	0.748508	1.00545
SHOX2	0.736018	0.661854
LOC401097	0.922314	0.771443
LRRC31	0.824985	0.605845
GHSR	0.86508	0.547301
TNFSF10	0.872884	1.89345
MCCC1	0.941163	2.05996
LEPREL1	0.961636	3.27244
TMEM175	0.67691	0.666829
TACC3	0.903567	1.93102
AFAP1	0.845636	1.96697
DUB4	0.966934	1.92389
DEFB131	0.812928	1.64746
DRD5	0.871515	1.42995
PACRGL	0.921644	1.49878
WDR19	0.826251	2.72686
NSUN7	0.803356	1.30312
ATP10D	0.910694	1.82834
CNGA1	0.722681	1.22761
SPATA18	0.887342	1.20819
RASL11B	0.960455	3.58961
PDGFRA	0.854919	1.6445
HTN3	0.816895	0.896336
AMTN	0.94962	1.9926
AMBN	0.784209	1.55851
NPFFR2	0.89877	2.46066
GDEP	0.869539	0.534668
CDS1	0.902876	1.59618
DSPP	0.844922	1.50215
DMP1	0.940969	2.63808
HERC5	0.820107	1.13074
PDHA2	0.815837	0.693656
DAPP1	0.902727	1.18725
SLC25A31	0.883009	0.339434
NARG1	0.771752	1.48397
MND1	0.935805	3.83059
CPE	0.977648	3.34417
TLL1	0.968548	3.93414
SLC25A4	0.949936	1.6389
FRG1	0.821615	1.24
CPLX1	0.739118	0.980136
LYAR	0.911902	2.78432
PPP2R2C	0.979767	1.65065
BOD1L	0.748551	0.576919
LGI2	0.912882	1.81057
TLR10	0.832797	0.55787
TMEM156	0.762034	0.590776
C4orf34	0.894787	1.89904
YIPF7	0.800748	1.21742
GNPDA2	0.939941	1.73069
COMMD8	0.623865	0.431135
SGCB	0.868276	1.71646
USP46	0.881532	1.96716
SCFD2	0.809722	1.12772
HNRNPD	0.829049	0.942226
RPS6P6	0.768415	0.7017
PLAC8	0.716013	0.804601
MAPK10	0.909825	1.99697
PGDS	0.336198	0.26294
DDIT4L	0.841263	1.93222
EMCN	0.857987	1.48258
PPP3CA	0.952923	0.513386
PLA2G12A	0.793128	2.10346
CFI	0.942376	1.16175
TRAM1L1	0.853731	1.50988
TMEM155	0.663524	0.457581
CCNA2	0.92003	2.26963
SLC7A11	0.978511	4.10167
ANXA2P1	0.605269	0.727651
PPID	0.967354	2.32669
NAF1	0.864987	0.911501
SPOCK3	0.98545	2.77263
DDX60L	0.780842	1.49049
SH3RF1	0.763216	0.468683
GPM6A	0.885933	0.864537
VEGFC	0.582552	0.716251
FAT1	0.953985	1.65162
IRX1	0.779194	1.16427
RAI14	0.89448	1.0514
SPEF2	0.757659	1.23037
HSPB3	0.811545	0.665584
GZMA	0.859483	0.47341
C5orf35	0.74695	2.20107
RAB3C	0.799465	1.59712
LRRC70	0.65318	1.53929
FAM159B	0.87349	1.90204
ERBB2IP	0.707297	0.540206
CENPH	0.986092	2.20819
RGNEF	0.902389	0.410637
F2R	0.965918	1.96854
SNCAIP	0.925029	1.09015
LMNB1	0.831653	2.04622
MEGF10	0.862713	1.53786
CTXN3	0.864045	1.14892
CHSY3	0.622021	2.41817
C5orf32	0.834046	1.53644
KCTD16	0.936443	1.66632
SPINK7	0.899082	1.13154
SPINK9	0.867796	1.18027
BNIP1	0.761852	0.578602
CPEB4	0.884394	3.27161
HIGD2A	0.658671	2.55323
TMED9	0.872239	2.05981
THOC3	0.905932	2.50735
SUDS3	0.780522	0.728451
hCG_18385	0.859584	2.28982
ZDHHC11	0.666738	1.07971
MYO10	0.77301	0.973438
UGT3A2	0.937528	0.689818
LOC648987	0.866749	0.977888
ARL15	0.914179	3.40511
CCNO	0.852797	0.60139
DIMT1L	0.884123	0.923725
ADAMTS6	0.961003	2.77701
SERINC5	0.642071	0.327921
ACOT12	0.46348	0.106736
RPS23	0.666588	0.657113
HAPLN1	0.491298	0.454329
EDIL3	0.772628	0.768037
MEF2C	0.854403	0.914308
ELL2	0.909482	2.30109
SEMA6A	0.941849	3.24782
LOX	0.708013	1.0439
42066	0.908289	1.61069
P4HA2	0.957306	3.81883
H2AFY	0.808637	0.528532
CXCL14	0.92818	1.76401
IL9	0.754523	0.702477
LECT2	0.815392	0.492834
FAM13B	0.820201	2.28112
CDC25C	0.920864	1.55356
GCSH	0.751031	1.82857
GPR151	0.705001	0.434192
ZNF300	0.932993	2.20849
LOC134466	0.961164	2.68871
SPARC	0.928769	1.45913
ATOX1	0.878228	1.92837
HAVCR2	0.856472	0.991376
EBF1	0.616523	0.149889
UBTD2	0.937849	1.23915
THOC3	0.959738	2.89547
SNORD96A	0.844423	2.36777
TRIM52	0.95016	2.12552
FOXF2	0.778686	0.798491
RREB1	0.501565	0.154707
RIOK1	0.790633	1.86924
RNF182	0.880027	2.09301
HIST1H2BA	0.834836	0.910536
TRIM38	0.645135	0.995279
HIST1H3C	0.751061	0.832366
HIST1H2AH	0.95978	1.81902
PGBD1	0.904387	3.05438
HLA-J	0.92621	2.06936
TUBB	0.933293	2.11501
GTF2H4	0.903212	0.844798
ANKS1A	0.771918	0.849028
MAPK14	0.841408	2.28984
PIM1	0.622931	0.40529
NFYA	0.839386	1.32176
LOC221442	0.912082	3.10441
HCRP1	0.6696	0.505525
SRF	0.791429	0.764901
TMEM151B	0.899542	0.660073
GPR115	0.990889	2.7867
GFRAL	0.994017	0.903626
FKBP1A	0.680766	1.12825
C6orf221	0.733203	0.754464
SH3BGRL2	0.701337	0.918783
RWDD2A	0.921148	1.55183
PM20D2	0.727062	1.40942
GJA10	0.903399	0.818532
PRDM13	0.822663	0.552064
DCBLD1	0.783045	1.48763
SLC35F1	0.900248	2.1651
GJA1	0.489199	1.14638
FABP7	0.89967	1.1484
RLBP1L2	0.760931	0.72667
RSPO3	0.947865	1.2754
SNORA33	0.848658	2.71713
HECA	0.820133	0.541709
RAB32	0.79653	0.640322
AKAP12	0.879651	2.68718
TIAM2	0.882292	1.82315
CCR6	0.677817	0.594672
C6orf145	0.966029	2.91065
RPP40	0.941335	1.44246
EEF1E1	0.921006	0.595715
C6orf52	0.408522	0.449186
ATXN1	0.929481	2.83656
TPMT	0.726791	2.18898
DEK	0.985704	1.59882
HIST1H3B	0.977396	3.91458
HIST1H2AB	0.908763	2.13718
HIST1H3J	0.799426	2.54511
ZNF323	0.686633	0.602838
ZSCAN12	0.938378	2.31202
OR12D3	0.689613	0.201042
DHX16	0.777191	0.821165
SFTA2	0.721126	0.675838
HLA-C	0.920635	1.67647
TNXA	0.52052	0.28736
HLA-DQB1	0.831613	0.701979
HLA-DOA	0.638239	0.146515
MLN	0.771438	1.01572
NUDT3	0.841333	0.669499
FKBP5	0.871888	3.46307
GTPBP2	0.852561	0.400408
GPR110	0.823087	2.61798
C6orf138	0.896547	2.63723
CRISP2	0.787835	1.2931
PKHD1	0.821913	0.645352
HMGCLL1	0.760027	1.05834
C6orf155	0.902586	1.45482
DPPA5	0.8212	0.99282
SLC17A5	0.959756	2.42192
LCA5	0.750993	1.3142
FAM46A	0.947091	2.19868
SNORD50B	0.959083	2.98362
LYRM2	0.837318	2.52915
SFRS18	0.757643	0.790194
PREP	0.90419	2.07294
BEND3	0.49614	0.795196
SCML4	0.978264	1.40932
WASF1	0.724762	2.29491
FYN	0.920306	2.63082
LAMA4	0.828889	1.1632
FRK	0.880787	3.12496
TRDN	0.953124	1.87148
KIAA0408	0.879766	0.659437
VNN1	0.776748	0.877086
SLC2A12	0.965263	2.00302
PLAGL1	0.936818	2.1017
EZR	0.829132	2.36346
FLJ27255	0.693918	0.481909
SNORA29	0.589445	0.467707
C6orf124	0.384763	0.0945497
PDGFA	0.82447	0.652521
SDK1	0.888033	0.637246
FSCN1	0.748994	1.41279
BZW2	0.956788	2.60107
ITGB8	0.726381	0.431736
SP4	0.916296	0.894345
LOC100127950	0.765146	0.40841
BLVRA	0.657379	0.713923
YKT6	0.970284	2.23588
ZNF273	0.882273	1.96081
CROT	0.950786	2.03791
PEG10	0.849262	2.16027
LMTK2	0.930704	4.4421
ZNF655	0.801896	0.59156
PCOLCE	0.87231	0.817642
MUC17	0.626266	0.596015
DUS4L	0.798732	0.73572
ZNF277	0.755008	1.75603
TES	0.915887	1.35629
PTPRZ1	0.933197	1.9722
ASB15	0.724131	0.583846
SPAM1	0.640555	0.517996
ATP6V1F	0.766139	1.29726
C7orf45	0.957948	1.85586
FLJ40288	0.838451	0.882834
CALD1	0.794874	0.956267
TRIM24	0.967273	3.25381
RAB19	0.927842	1.57781
ZYX	0.927882	0.83385
OR2A20P	0.749775	0.583305
ABCB8	0.713692	1.26488
KDELR2	0.844357	1.53747
VWDE	0.913566	3.44392
AGR3	0.851524	0.585606
TMEM196	0.966064	0.69726
CDCA7L	0.951783	4.88814
OSBPL3	0.804809	1.21804
C7orf31	0.75925	0.627243
AAA1	0.623764	0.316371
ELMO1	0.922945	2.76821
POLD2	0.834096	1.0393
IGFBP3	0.78172	0.931849
SUNC1	0.807827	0.354379
FIGNL1	0.924115	1.67391
FLJ45974	0.862324	0.714967
SEC61G	0.817492	0.71346
ECOP	0.963318	1.43333
LOC441233	0.565793	0.490956
ERV3	0.58894	0.70944
NCRNA00174	0.873351	1.39367
MLXIPL	0.844609	0.604572
HIP1	0.984477	3.60737
FAM185A	0.821213	0.385216
STEAP4	0.909553	3.57001
PEX1	0.778862	1.49412
CDK6	0.691551	2.07749
SGCE	0.949329	3.42585
DLX5	0.971288	3.50705
GAL3ST4	0.946241	3.57571
ORC5L	0.955278	3.10007
AASS	0.912337	2.74467
LRRC4	0.876201	0.76008
PODXL	0.939456	1.21503
LOC136242	0.722121	0.343742
OR2A9P	0.833764	0.965193
PDIA4	0.805036	1.28928
CDK5	0.881547	1.86745
ASB10	0.766105	1.17765
PRKAG2	0.978695	1.80662
VIPR2	0.767141	0.587822
MYOM2	0.990889	2.08834
DUB3	0.868569	1.59786
MTMR9	0.928702	1.18592
TDH	0.919614	2.23669
LRLE1	0.795536	2.6362
C8orf79	0.957134	2.36031
TUSC3	0.867114	0.77013
NAT2	0.914226	0.935201
SH2D4A	0.629943	0.683396
FAM160B2	0.790982	1.40655
SLC25A37	0.893173	1.43764
CDCA2	0.805411	0.858471
HMBOX1	0.737029	0.318675
UBXN8	0.786794	1.4301
TACC1	0.950834	3.16918
IKBKB	0.884973	1.13002
FNTA	0.716828	0.729869
TGS1	0.811183	0.91477
SULF1	0.946672	2.48863
LY96	0.718291	0.461631
CRISPLD1	0.840993	1.27766
LRRCC1	0.829686	2.62733
CA2	0.900259	2.93341
WWP1	0.887569	1.34
MATN2	0.925204	1.87559
POP1	0.858258	0.945261
GRHL2	0.900486	2.05953
DEPDC6	0.746218	0.408747
COL14A1	0.82641	0.957976
WDR67	0.7972	2.63879
FAM91A1	0.8335	2.79092
CYC1	0.851694	1.13661
OR7E125P	0.690676	0.743974
DUB3	0.868569	1.59786
MFHAS1	0.95295	0.678825
DEF109P1B	0.823303	2.11453
DLC1	0.966806	1.32784
PSD3	0.637357	0.572478
EGR3	0.89807	1.29072
PNMA2	0.826335	1.13505
C8orf41	0.813197	1.31865
SFRP1	0.88708	2.70579
IMPAD1	0.897232	0.543604
ARMC1	0.862918	2.68064
HEY1	0.889546	2.14428
ZNF704	0.964469	3.38153
PAG1	0.811432	1.75248
SLC7A13	0.673822	0.343596
CDH17	0.820308	0.23152
TRPS1	0.911666	1.43401
RAD21	0.831636	1.95745
TNFRSF11B	0.745654	0.410356
DSCC1	0.845358	1.07946
ATAD2	0.91092	3.55062
FBXO32	0.753559	0.882143
FAM84B	0.899255	3.42418
FBXL6	0.952481	0.560267
ZNF250	0.572306	0.338261
DSERG1	0.744902	2.43591
C9orf93	0.953374	2.94348
ADAMTSL1	0.643315	0.352074
IFT74	0.843393	2.33636
TEK	0.841736	1.08797
GALT	0.521676	0.175842
FAM27C	0.871484	0.827216
FAM27A	0.896859	0.747157
PIP5K1B	0.954936	3.42193
OSTF1	0.920403	1.53366
PCSK5	0.877574	0.888212
TLE4	0.926506	1.39354
LOC100130433	0.873343	0.941568
C9orf3	0.866858	1.52338
KIAA1529	0.759305	0.553932
ANP32B	0.887647	0.855949
SEC61B	0.807665	0.559443
FSD1L	0.574355	1.75756
MUSK	0.993606	1.69736
OR1L1	0.870285	0.67956
CERCAM	0.864027	0.904773
PHYHD1	0.90145	0.992923
PPP2R4	0.609626	1.87919
ASS1	0.944021	1.93634
GTF3C4	0.893774	2.39716
C9orf163	0.831663	1.06003
PTGDS	0.53016	0.641946
TUBB2C	0.769582	1.24019
KIAA0020	0.892788	0.99266
RFX3	0.96701	2.70789
ERMP1	0.78914	0.800867
BNC2	0.741609	0.975967
MGC24103	0.764483	1.53611
IFNA16	0.947173	1.14862
IFNE	0.868095	0.960324
LINGO2	0.967607	1.89085
TAF1L	0.968629	0.599528
KIF24	0.981308	1.82133
C9orf23	0.713406	0.728077
TPM2	0.899512	2.00782
KGFLP2	0.758831	0.615084
FAM27A	0.89801	0.709622
ZFAND5	0.872154	1.28826
GNA14	0.841807	0.704653
FRMD3	0.887974	2.35928
LOC440173	0.880341	2.45122
SEMA4D	0.95331	1.08623
FBP1	0.881335	1.01435
ABCA1	0.909225	2.53918
KLF4	0.665052	0.848965
TXNDC8	0.835079	0.6727
PHF19	0.927223	0.479763
C5	0.934173	2.32684
NDUFA8	0.899716	1.32236
ANGPTL2	0.911764	1.46142
FAM129B	0.785791	1.22761
SH3GLB2	0.521036	0.816179
FNBP1	0.714953	0.361284
FLJ46836	0.806188	0.53095
SURF4	0.948946	3.02791
SURF1	0.822825	0.96944
ENTPD8	0.766573	0.623614
CLCN4	0.635217	0.996637
REPS2	0.951798	1.65664
CNKSR2	0.983937	0.956116
PHEX	0.934474	3.81452
SCARNA23	0.492808	0.456738
MAGEB2	0.89215	0.432837
GPR34	0.935475	1.25354
SSX6	0.823111	1.83351
GATA1	0.830648	1.07912
PLP2	0.652885	1.41963
SSX8	0.709119	0.427227
PAGE2	0.952603	2.61791
EFNB1	0.945959	1.25889
KIF4A	0.965128	3.46632
ZNF711	0.912268	1.11774
TGIF2LX	0.863464	0.968131
HNRNPH2	0.796443	0.973398
TCEAL4	0.727977	1.22449
CXorf57	0.862216	2.53366
MID2	0.789754	0.914656
VSIG1	0.975927	1.6308
LUZP4	0.93478	1.27416
DOCK11	0.783715	1.47114
NDUFA1	0.891007	0.919616
AKAP14	0.944623	4.31623
SLC25A14	0.841142	2.23741
RP13-102H20.1	0.960831	0.654186
MAGEC3	0.883378	0.345879
ZNF275	0.82732	1.39044
EMD	0.625427	0.39576
F8A1	0.851598	0.531026
H2AFB1	0.681868	0.617118
F8A1	0.817667	0.502412
ARSE	0.88839	0.888338
AP1S2	0.918703	3.30797
SH3KBP1	0.947499	2.43818
RPS6KA3	0.803848	1.11836
RPGR	0.779433	0.857226
BCOR	0.863005	1.0472
ZNF182	0.952429	1.61002
HUWE1	0.883972	0.609767
PFKFB1	0.848699	1.01865
SPIN3	0.836149	1.60722
TEX11	0.851044	0.5822
SLC7A3	0.950346	1.05928
ZMYM3	0.833174	0.789867
NSBP1	0.984969	2.80583
RPS6KA6	0.857256	2.00208
PCDH19	0.982541	0.520579
ZDHHC9	0.853051	1.38296
AIFM1	0.955147	1.71974
USP26	0.702724	0.298023
SPANXE	0.813993	1.0674
IDS	0.92503	1.20019
MAGEA11	0.659787	0.76753
GABRE	0.974241	3.68182
PNMA5	0.616639	0.492276
TREX2	0.91886	0.535003
F8A1	0.782934	0.39377
TGIF2LY	0.826082	0.670328
TSPY1	0.682748	0.224445
TTTY2	0.967679	1.05311
CDY1	0.894649	1.00764
TTTY9A	0.892033	0.9411
TTTY2	0.967679	1.05311
TTTY9A	0.892033	0.9411
TTTY14	0.58927	0.18824
TAF9	0.757594	1.22648
HLA-F	0.893586	1.00754
HLA-G	0.978408	2.62543
TUBB	0.933293	2.11501
LTA	0.765227	0.999516
HLA-DPB1	0.874855	1.45647
DHX16	0.789983	0.878575
HLA-C	0.909274	1.55503
NEU1	0.769937	0.668367
HLA-DQB1	0.831016	0.834693
HLA-G	0.978408	2.62543
HLA-J	0.891924	2.34429
TUBB	0.933293	2.11501
SFTA2	0.695724	0.635274
HLA-DQB1	0.831016	0.834693
